# Supplementary material for: A six‐microRNA signature to predict outcomes of patients with gastric cancer
Source: FEBS Open Bio. 2019 Jan 31;9(3):538–47. doi: 10.1002/2211-5463.12593 (PMC6396146; doi:10.1002/2211-5463.12593)
Supplement: Supplementary file 1 — Table S1. Training set. [file FEB4-9-538-s001.xlsx]

## Sheet: Table S1
Table S1 training set
	time	status	hsa.let.7a.1	hsa.let.7a.2	hsa.let.7a.3	hsa.let.7b	hsa.let.7c	hsa.let.7d	hsa.let.7e	hsa.let.7f.1	hsa.let.7f.2	hsa.let.7g	hsa.let.7i	hsa.mir.1.1	hsa.mir.1.2	hsa.mir.100	hsa.mir.101.1	hsa.mir.101.2	hsa.mir.103.1	hsa.mir.103.2	hsa.mir.105.1	hsa.mir.105.2	hsa.mir.106a	hsa.mir.106b	hsa.mir.107	hsa.mir.10a	hsa.mir.10b	hsa.mir.1179	hsa.mir.1180	hsa.mir.1181	hsa.mir.1185.1	hsa.mir.1185.2	hsa.mir.1197	hsa.mir.122	hsa.mir.1224	hsa.mir.1226	hsa.mir.1227	hsa.mir.1228	hsa.mir.1229	hsa.mir.1234	hsa.mir.1237	hsa.mir.1245	hsa.mir.1247	hsa.mir.1248	hsa.mir.1249	hsa.mir.1250	hsa.mir.1251	hsa.mir.1254	hsa.mir.1255a
TCGA-CG-5732-01	2100	1	8.89795	9.58318	8.89057	10.0684	7.23288	6.32441	6.69552	3.04931	9.19948	6.90288	6.31583	0	4.69134	8.45947	9.43639	3.4443	8.71354	1.62694	3.41113	3.17079	1.91571	6.08324	3.7669	10.7146	9.7371	0	2.32226	0	0.293185	0	0	1.40271	2.72844	0.519616	0	0.293185	0	0	0	0.704123	2.92937	0.704123	0	0	0.293185	0.704123	0.704123
TCGA-VQ-A91N-01	570	1	9.16003	9.84672	9.16014	9.29162	6.43891	6.80548	6.76126	3.62883	9.90706	6.99287	6.26834	0	4.27612	7.32515	8.89913	3.91663	10.368	3.12367	4.74268	4.70037	2.92613	6.51515	4.72476	10.3948	9.02874	0.292315	2.97929	0	0.292315	0.292315	0	0.292315	0.518228	0.702391	0	0	0.518228	0	0	0.292315	0.857855	0.992371	0.292315	0	0.292315	0.702391	1.11092
TCGA-R5-A7ZF-01	259	1	8.32704	9.00849	8.31681	9.35699	6.36154	6.35999	7.06382	2.80411	8.36735	6.14754	6.48858	0	1.70014	7.82928	8.08832	3.62947	10.3499	2.02326	5.83474	5.7956	3.12575	7.30144	4.58448	9.84659	10.3512	0	2.51252	0.261067	0	0.261067	0	0	0.261067	1.30423	0	1.12759	1.2198	0.261067	0	1.12759	0.261067	0.78539	1.2198	0.261067	0	0.467896	0.467896
TCGA-EQ-5647-01	19	1	8.91819	9.60398	8.92465	9.84243	8.00682	6.93896	6.95588	2.97423	9.13363	6.47092	6.12478	0.176877	5.25633	8.34739	9.16452	3.05033	8.91362	2.07511	0	0	2.50325	6.70436	4.22155	10.2267	9.53483	0	3.61581	0	0.176877	0	0	0	1.07665	0.770528	0	1.36156	0.676724	0.176877	0	0.856282	2.76621	1.25712	0.770528	0	0.327121	0.457712	0.457712
TCGA-RD-A8N5-01	1747	1	9.2557	9.93726	9.24778	9.29768	7.8509	6.01286	8.00416	3.89511	10.1234	7.47188	7.03461	0	2.70846	7.95959	8.72303	4.33001	9.90228	2.4266	0.219714	0	2.64071	6.13177	4.89368	9.21388	8.40469	0	1.43374	0.219714	1.08714	0.399743	0	0	0	0	0	0.552253	0.219714	0.219714	0.219714	1.54454	1.73496	0.552253	1.30912	0.219714	0	0.219714	0.219714
TCGA-D7-5577-01	782	1	8.28413	8.95857	8.28047	9.36865	6.55815	6.67539	6.0234	3.19391	8.3629	6.9339	6.67267	0	3.38825	7.53771	8.9067	2.88605	9.16473	3.23107	0.268254	0.268254	2.54096	6.43079	4.20235	9.87484	9.55306	0	2.12636	0.479557	0.268254	0.268254	0	0.653905	0	0.802322	0	1.32684	0.653905	0.268254	0	1.14859	0.268254	1.04594	1.24168	0	0	0.479557	0.931532
TCGA-R5-A7ZE-01	554	1	8.43927	9.13053	8.44253	9.07531	6.21374	6.23124	7.04782	2.74063	8.68606	6.2004	6.05475	0	1.98828	7.30721	8.04296	3.39042	10.4052	2.94251	2.81884	3.16508	2.72009	7.02929	4.42943	10.0707	10.1212	0	3.42178	0	0	0	0.488761	0	1.06156	1.2588	0	1.16503	0.815626	0	0.273949	1.16503	1.62864	0	1.7988	0.488761	0.66549	0.946136	0.66549
TCGA-VQ-A8PK-01	543	1	8.55677	9.2477	8.57711	9.18288	6.31537	6.33622	7.16588	3.39717	8.7851	6.16647	6.01832	0	2.18078	6.45455	8.3389	3.25139	10.6467	2.98297	4.83743	4.83341	2.57717	7.07219	4.67182	10.6231	10.0159	0.225803	3.33599	0.565307	0.225803	0	0	0.565307	0.409895	2.02638	0.565307	0.818302	3.11498	0.565307	0.225803	1.18783	1.39623	0.699784	1.10745	0.409895	0.924249	0.565307	0.409895
TCGA-BR-A4QL-01	491	1	7.94179	8.62185	7.95976	8.26567	6.29581	7.009	5.44335	3.12921	8.24465	6.51617	5.98657	0	3.46456	7.08717	8.62139	4.40063	10.4297	3.19101	0	0	2.56654	6.49987	4.51456	10.0786	8.84614	0	2.83484	0.310616	0	0	0	0	0	0.547271	0	0	1.26691	0	0	0.547271	2.69747	1.26691	0.7385	0	0	0.310616	1.15864
TCGA-VQ-A91D-01	356	1	9.30414	9.99792	9.30778	10.1432	5.85605	6.14666	7.12352	3.02703	9.01054	6.20781	5.89464	0	1.37255	7.37613	8.73715	4.2696	10.1083	2.13554	0	0	1.15056	6.22311	4.28864	11.4548	9.86216	0.579663	2.99807	0.179283	0	0.179283	0	0	0.463153	0.778478	0	0.463153	0.331257	0	0	0.944246	0.864792	1.63385	1.42112	0.463153	0	1.01785	0.579663
TCGA-R5-A7ZR-01	185	1	8.59221	9.28678	8.60665	8.51428	5.42449	5.41924	6.67814	2.55542	8.96048	6.59888	5.50202	0	2.49849	6.41974	8.26547	3.45449	10.6829	2.88284	5.42135	5.39258	2.47877	6.97755	4.9173	9.84439	8.97498	0.213121	3.3518	0.213121	0	0.213121	0.213121	1.70714	1.8287	1.74932	0	1.56873	1.93707	0.538016	0	0.213121	1.70714	0.538016	0.885919	0	0.885919	2.0033	1.40805
TCGA-HU-A4GQ-01	3	1	8.73014	9.42293	8.73547	8.87156	7.36508	5.52479	7.44428	3.5067	9.30832	6.43982	5.85382	0.619786	5.48641	7.94965	8.661	3.7494	9.40636	1.769	0.251674	0.133734	2.92316	5.7331	4.23983	10.076	8.31172	0	2.14986	0	0.133734	0.133734	0	0.133734	0	0.251674	0.133734	0.357161	0.357161	0	0	0.827589	2.00673	1.14624	0.357161	0	0	0.827589	0.133734
TCGA-BR-6565-01	279	1	8.22094	8.9143	8.22024	8.99639	7.26945	6.62744	6.38346	2.99648	8.58877	6.58509	6.73627	0.622893	5.61594	8.38929	9.0598	3.40687	9.34502	2.94099	3.70766	3.66985	2.48657	6.58628	4.16708	10.3671	9.98629	0.195631	2.2204	0.499705	0.499705	0	0	0	0	0.831374	0.195631	0.921298	0.195631	0.195631	0	1.0038	3.23541	1.49453	1.15082	0	0.195631	0.359182	0.195631
TCGA-VQ-A8DL-01	28	1	9.49521	10.1888	9.50221	9.07086	6.48535	6.86362	8.24818	4.37763	10.6126	7.56168	6.59539	0	1.94863	6.57824	8.86585	4.12702	10.6646	2.36372	0.790186	0	2.53661	6.9051	4.97157	8.80599	9.34033	0	3.69696	0	0	0	0	0	0.589196	0.957462	0.337378	1.33734	1.33734	0.957462	0	0.589196	5.18606	0.337378	0.957462	0	0	1.10073	0.337378
TCGA-VQ-A8DV-01	403	1	9.23584	9.92607	9.22667	8.6048	6.44153	6.06937	9.39982	4.05944	10.1246	7.44325	5.98074	0	2.45241	6.16305	8.82472	4.62828	10.9465	3.52088	6.44766	6.55622	4.73549	7.08497	5.46998	8.76838	10.2476	0	4.40757	0	0	0	0	8.32995	2.36567	1.35979	0	1.58114	0	0.675554	0	0.675554	1.58114	2.53222	0	1.35979	0	2.04845	1.35979
TCGA-F1-6177-01	200	1	8.48094	9.18843	8.50107	8.85904	4.56356	7.12982	5.62066	2.97644	8.67049	7.10365	6.04158	0	1.35698	5.75303	8.59078	2.89284	9.42623	2.80161	1.78879	1.48363	2.75267	7.12118	4.52738	11.3385	9.10925	0.232874	2.8782	0	0.232874	0	0	0.421631	0	1.48363	0.232874	0.421631	0.717299	0.232874	0	1.35698	0.580353	0.945204	0.717299	0.232874	0	0.945204	1.48363
TCGA-VQ-A94R-01	1294	1	9.37406	10.0708	9.37584	9.52202	8.62366	5.9768	7.46674	3.59156	9.77209	6.50785	6.60044	0.133045	3.73046	9.18943	9.42795	4.68223	9.89851	1.98255	1.71445	1.87943	1.87943	6.30447	4.30022	10.8987	9.48838	0	2.85444	0.355507	0.6912	0.133045	0	0.25045	0.996069	0.133045	0	0.617242	0.355507	0.133045	0	1.34704	1.14248	0.6912	1.22938	0	0.133045	0.133045	0.25045
TCGA-IN-A6RL-01	406	1	8.49839	9.18379	8.50143	9.25621	7.47152	5.98262	7.02166	3.11881	8.6547	6.26166	6.0106	0.161922	3.70681	7.8259	9.00979	4.05348	10.031	2.10493	5.68479	5.70138	2.1672	6.77494	4.23443	11.6707	10.1367	0	2.38352	0.161922	0.161922	0.423505	0.161922	2.06115	1.38331	1.38331	0	0.802171	0.720086	0.161922	0	1.13437	3.04631	1.58246	0.532434	0	0	0.948531	0.423505
TCGA-VQ-A8DZ-01	396	1	9.014	9.70007	9.01432	8.85071	6.05834	5.67493	8.1203	3.64905	9.58567	6.99682	6.26855	0	2.87822	6.82736	8.37502	3.88703	10.9996	3.28912	5.18101	5.0819	4.5078	6.38721	5.00704	10.0966	9.7139	0.498034	3.13316	0	0	0	0	0.498034	0.498034	1.8187	0	0.828974	1.2759	0	0	0.828974	3.92597	1.0772	1.0772	0	0.498034	0.828974	0.498034
TCGA-CG-5724-01	366	1	8.48923	9.18561	8.49641	9.17706	6.26068	6.4642	6.81135	2.66525	8.50046	6.63702	6.57899	0	1.91432	8.72997	8.70303	2.84855	9.29608	3.72512	0.308509	0.308509	2.5017	7.2442	4.1683	9.54792	9.64557	0	3.46823	0.734376	0.734376	0.894281	0	0	0.308509	0.308509	0.308509	1.67461	0	0	0	2.06261	2.90946	1.67461	1.15322	0.308509	0	0	1.96623
TCGA-BR-A453-01	185	1	8.41142	9.09834	8.41616	8.4271	7.35749	5.52525	7.15588	3.13193	8.85303	5.67572	5.89358	0.707553	6.03612	8.38415	8.36394	4.12248	9.71517	1.74633	0.269039	0.187147	3.2971	4.88432	3.42217	9.99626	9.75287	0	1.95603	0.0979449	0.187147	0	0.187147	0.0979449	0.269039	0.34473	0	0.269039	0	0	0	1.50378	3.17585	1.57015	0.269039	0.187147	0	0.187147	0
TCGA-BR-8289-01	81	1	8.74918	9.44716	8.76401	9.10432	7.80508	6.791	7.27758	3.23093	8.82223	6.23028	6.24554	0	4.01184	8.66215	9.20018	3.26466	9.78222	1.95668	5.23207	5.15498	2.01621	6.01888	4.53266	10.6528	8.85285	0	2.27003	0.624854	0.360459	0	0.360459	0.624854	0	0.833761	0	0.624854	0.624854	0	0	0.624854	1.89339	0.624854	0.624854	0	0.833761	0.360459	0
TCGA-RD-A8MW-01	1153	1	9.1301	9.82454	9.12714	9.2883	6.81535	5.74042	7.89683	3.67859	9.82289	7.05475	6.46797	0	5.03146	7.42187	8.46695	3.41452	9.59081	2.24635	3.84103	3.57088	2.35667	7.21072	4.14492	9.44316	8.50233	0	2.77687	0	0	0	0	0	0	0	0	0.55104	0.55104	0.313005	0	1.37124	4.40047	0.743168	1.16477	0.313005	0	0.55104	0.743168
TCGA-BR-A4IV-01	869	1	8.16603	8.86125	8.1592	8.50106	7.96033	5.56291	6.68213	2.83387	8.51621	5.74077	6.03987	0.757779	5.42307	8.3354	8.6932	3.90969	9.72457	1.685	0.132511	0.132511	2.42864	4.96564	3.54739	10.6386	9.45792	0.2495	1.71093	0	0	0.2495	0.2495	0	0.354224	0.132511	0	0.2495	0.132511	0	0.132511	1.89727	2.25145	1.22635	0.132511	0	0	0	0.132511
TCGA-VQ-A8PU-01	832	1	9.17951	9.86469	9.17777	9.06199	5.61715	6.33095	6.18584	3.57662	9.85117	6.75068	5.57536	0	2.85631	5.36101	8.72821	3.74042	10.2086	2.40099	0.398421	0.218923	1.73165	6.14575	5.09534	9.81909	8.42565	0.218923	2.40099	0.218923	0	0.218923	0	0.55055	0	0.218923	0	0.55055	0.682562	0	0	0.55055	1.16397	1.08447	0.682562	0	0.55055	0.398421	0
TCGA-BR-8367-01	801	1	8.65294	9.3268	8.65221	9.05207	7.82033	5.98544	6.77151	2.66373	8.71479	5.89701	5.93671	0.442273	4.36077	8.75712	9.51751	3.31132	9.3965	1.79279	0	0	0.871544	5.08779	3.89416	10.1751	9.33724	0	2.03795	0	0.24539	0.24539	0	0	1.79279	0	0.24539	0	0	0	0	0.442273	2.44829	0.24539	0	0	0.606696	0.442273	0.442273
TCGA-BR-6564-01	794	1	8.56237	9.25489	8.57314	8.73782	8.18066	5.67763	6.82958	2.91045	9.02446	5.96135	5.96558	0.505847	6.08054	8.7291	9.00452	3.60996	9.00185	1.11759	0.152376	0	1.49437	5.8904	3.41381	10.8437	9.78911	0.344649	1.67931	0	0.344649	0	0	0	0.401319	0.344649	0	0.554281	0.0790875	0	0	1.0903	2.9797	1.0903	0.941443	0	0.152376	0.0790875	0.0790875
TCGA-VQ-A8PE-01	675	1	8.16006	8.85254	8.16092	8.20648	6.07389	5.16646	6.59443	2.54024	8.55986	5.81714	5.69378	0	3.74254	7.7097	8.78427	4.19984	10.297	2.97702	4.44066	4.44623	2.28655	6.78783	4.74205	9.56801	8.94512	0.274406	3.37079	0.146586	0.146586	0	0	0	0.744372	0.581865	0	0.744372	0.274406	0	0	0.387724	2.73219	0.489498	1.16635	0.274406	0	0	0.884127
TCGA-CG-5733-01	641	1	8.64662	9.33282	8.65543	9.5729	6.7252	7.18832	6.73598	3.61414	8.77566	7.08825	6.8232	0	2.96564	7.69358	8.65222	2.74642	8.89619	2.72389	0.298106	0	2.96564	6.82886	4.12355	10.5527	9.84757	0.713886	3.06763	0.713886	0.527451	0.527451	0.298106	0	0	1.32931	0.298106	1.32931	0.870964	0.298106	0.298106	0.870964	3.05134	1.41724	1.23289	0	0.527451	0.527451	0
TCGA-BR-8686-01	635	1	9.2113	9.90639	9.21852	9.65313	7.82329	6.62404	7.27297	3.25607	9.50722	7.07784	6.63425	0.466237	4.79074	8.78372	9.29843	3.58477	9.63053	2.09529	0.466237	0.466237	2.16583	6.17451	4.15829	10.0328	9.57447	0	3.48066	0.782974	0	0.466237	0	0.466237	1.21667	1.51818	0.466237	0.466237	1.21667	0	0	0.466237	3.08143	0	1.37875	0	0	0	0
TCGA-D7-8575-01	554	1	9.17777	9.87982	9.18819	9.76217	6.48913	6.34303	7.11463	3.20499	9.51885	6.55562	6.01865	0	2.64423	6.79673	9.52362	3.27015	9.2863	1.30766	0.188554	0	1.30766	6.58842	4.39563	9.60216	8.29238	0.188554	2.29481	0.188554	0	0	0	0	0.347132	1.59788	0.188554	0.60432	1.12331	0	0	0.483971	1.59788	0.80871	0.347132	0	0.483971	0.978331	0.483971
TCGA-D7-8576-01	446	1	9.26001	9.96459	9.25908	9.38821	7.316	5.65056	7.21734	2.86122	9.30969	6.365	5.77206	0	3.13057	7.94616	8.97586	2.7974	8.99999	1.06177	0	0	2.72924	5.69606	4.19148	9.63074	9.41592	0.239183	2.61739	0.239183	0.239183	0	0.432056	0	0	0.732773	0	0	0.432056	0.239183	0	0.732773	1.5069	0.963657	0.593676	0	1.72162	0.593676	0.239183
TCGA-FP-7916-01	428	1	8.71999	9.40823	8.72529	9.59869	7.8043	5.67869	6.4227	3.00209	8.69313	6.10805	6.3741	0.229905	3.8168	8.58605	9.63249	3.39085	9.12062	1.20187	0	0	1.41141	5.20223	4.17993	10.0595	8.86762	0.416708	1.63621	0.229905	0	0	0	0	0	0.709964	0	0	0.229905	0	0	0.936437	1.73212	0.574048	0.416708	0	0	0.416708	0.229905
TCGA-D7-6525-01	406	1	8.45267	9.13937	8.46533	9.24787	7.00789	6.84815	6.64345	3.22698	8.65064	6.35726	6.58855	0	4.17163	8.41504	9.1989	3.08026	9.29008	2.12686	0.323648	0.323648	1.49053	6.49278	3.9698	10.9866	9.2951	0.119903	2.45963	0.226955	0.492826	0.119903	0	0.226955	0.119903	1.02368	0.226955	0.492826	0.821483	0	0.226955	1.72025	3.63607	0.70265	0.492826	0.119903	0	0.927684	0.821483
TCGA-BR-8362-01	398	1	8.66535	9.36128	8.67152	9.11087	7.59735	6.24258	6.92683	2.83427	8.72016	6.18746	6.39719	0	3.93738	8.61986	9.48796	3.5098	9.44765	1.57948	0.184618	0.184618	1.89871	5.71209	4.35212	10.5371	9.54909	0	1.98589	0.184618	0	0	0	0	0	0.795955	0.184618	0.5939	0.475164	0	0	1.03845	1.83605	0.5939	0.5939	0	0.184618	0.340407	0
TCGA-VQ-AA6K-01	378	1	8.97904	9.664	8.9755	9.29199	7.87881	6.10746	7.68034	3.5276	9.06699	6.04365	6.17296	0.34034	3.7697	8.34269	8.80963	3.66638	9.72866	1.69739	0.34034	0	2.01314	6.10022	4.21797	10.6063	9.76089	0	2.27384	0	0.18458	0.699906	0	0.18458	0.593797	0.475078	0	0.34034	0	0.18458	0	0.475078	2.59268	0.475078	0.593797	0.18458	0.34034	0.593797	0
TCGA-D7-6818-01	376	1	7.6374	8.30086	7.64406	8.44802	6.90558	6.76175	6.29037	2.49523	7.98488	6.13484	6.34722	0	3.42511	8.20034	8.13645	2.81443	9.38362	2.81443	3.65714	3.64768	2.33222	6.16365	4.25018	10.6512	9.43475	3.05602	3.08979	0	0.739177	0.547818	0	0	4.3816	0.822675	0.310962	1.15953	0.310962	0	0.16752	1.71546	3.00314	1.36556	1.49627	0.16752	1.10063	0.648068	0
TCGA-BR-6709-01	370	1	8.30278	8.98314	8.31255	8.76344	6.8077	7.40846	6.96555	3.76119	8.91061	7.11056	6.99375	0	1.13993	8.87401	9.42632	3.48531	9.28276	3.10304	0	0	2.49852	6.50619	4.03053	9.93797	10.2403	0.42634	2.1944	0.23572	0.42634	0.23572	0	0	0.23572	1.36712	0	2.1944	0.42634	0	0.23572	1.22153	3.56362	1.22153	1.05108	0	0.23572	1.05108	0.586375
TCGA-D7-A6EY-01	348	1	8.08944	8.76703	8.08873	8.67434	7.34677	6.27951	6.0886	3.29195	8.27714	6.36786	6.13081	0.812264	5.08637	8.09563	8.6962	4.35479	9.78449	2.63531	1.19307	0.812264	2.66482	5.96683	3.50136	10.264	10.0256	0.189656	2.65018	0	0.189656	0.189656	0	0.189656	0	0.900908	0	0.982329	0.607227	0	0	1.19307	1.86092	1.68371	1.05762	0	0	0.812264	0
TCGA-VQ-A94T-01	342	1	9.14377	9.8323	9.15103	9.13892	6.22408	6.84698	7.32856	3.65046	9.83358	6.53299	5.64741	0	2.72885	7.19723	8.46982	3.63259	10.2927	3.00007	0.293296	0	2.35551	6.3737	5.02158	8.82338	9.16736	0.293296	3.57699	0	0.704343	0.293296	0	0	0	0.860083	0	0.293296	0.704343	0	0	0.519792	4.04125	1.48351	0.519792	0	0.293296	1.11351	0.860083
TCGA-RD-A7BS-01	336	1	8.55451	9.24736	8.56547	8.91899	7.40589	5.43057	6.86085	3.0582	9.10397	5.96662	6.14553	0.186431	4.0313	8.08884	9.31231	4.3653	9.48168	1.45373	0.343506	0	1.24106	5.75702	3.85252	10.0421	9.06315	0.186431	1.70633	0	0.186431	0.186431	0.186431	0	0.343506	0.343506	0	0.186431	0	0	0	0.343506	1.66842	1.29862	0.9706	0	0.186431	0.186431	0.598707
TCGA-BR-8683-01	300	1	9.19046	9.893	9.20269	9.16668	7.50688	6.08388	7.91443	3.48901	9.74207	6.82753	5.96431	0.193187	4.81827	7.83697	8.80803	3.05614	9.086	1.57608	0	0	1.73843	5.81141	4.04762	9.81463	8.53253	0	2.08351	0.193187	0.193187	0	0	0.193187	0.725396	0.616503	0	0.193187	0.355027	0	0	0.616503	3.70471	0.193187	0.494287	0	0.355027	0	0.616503
TCGA-VQ-A91Y-01	296	1	8.76007	9.44979	8.7621	9.15042	7.60846	5.31267	6.93754	2.96936	9.11171	5.95752	5.88505	0.230363	5.74175	8.25954	8.87164	4.01773	9.33413	1.70299	0.667766	0.575023	2.4303	5.68121	3.75034	10.4393	8.53369	0.0828253	2.24734	0.0828253	0.0828253	0.0828253	0	0	0	0.159313	0	0.296699	0	0	0	1.06463	4.03162	0.7111	0.417469	0	0.159313	0.525213	0.230363
TCGA-BR-A4IZ-01	273	1	9.22009	9.92055	9.23349	9.54133	8.6206	6.12978	7.62062	3.71496	9.44255	6.39204	6.76301	0	2.9659	9.54833	9.48286	4.55417	10.1767	2.18277	0.532245	0.611559	2.721	5.76979	4.26852	10.1343	9.6326	0.611559	2.54993	0.446096	1.22064	0.532245	0.24772	0	1.50713	0.351819	0	1.33789	0.131511	0	0	2.57164	3.28544	0.532245	0.446096	0	0	0.446096	0.532245
TCGA-RD-A8N6-01	272	1	8.65347	9.34449	8.65262	8.45095	7.81014	5.58076	7.63254	3.57561	9.44287	6.63829	5.52948	0.774828	6.04289	7.98961	8.8917	4.11204	9.15238	1.58938	3.61837	3.51946	2.39305	5.49242	3.83824	10.1706	8.4293	0.774828	2.76145	0	0	0	0	0.460653	0.774828	0.460653	0	0.178176	0	0	0	0.460653	4.35971	0.576695	0.460653	0.178176	0.460653	0.460653	0
TCGA-BR-8284-01	245	1	8.82086	9.52785	8.83337	8.98008	7.38399	6.15009	6.80617	3.06046	9.07421	6.41742	6.16773	0	4.26095	8.5103	9.41832	3.36379	9.48629	2.01735	0	0	1.78406	6.20737	4.18055	10.2356	9.2196	0.419677	2.62293	0	0.419677	0	0	0	0.231695	0.577851	0.231695	1.53693	0.941728	0	0	0.71439	1.53693	0.419677	0.231695	0	0.231695	0	0.577851
TCGA-D7-A74B-01	217	1	8.07791	8.77592	8.07391	8.49089	7.25826	5.05802	6.66895	2.79941	8.4099	5.38795	5.18016	0.422774	5.61634	8.4991	8.53468	3.4726	8.6668	1.01304	2.34024	2.0923	2.0593	4.98756	3.10506	10.6404	8.87153	0.0840635	1.42483	0.0840635	0.161605	0	0	0	0	0.0840635	0	0.300692	0.0840635	0	0	0.801003	2.55931	1.54401	0.363595	0.0840635	0	0.0840635	0
TCGA-BR-8592-01	191	1	8.99772	9.69272	9.00685	9.2365	8.48061	5.49463	7.45663	3.16654	9.17411	6.56118	6.06723	0.281147	5.92205	9.03302	9.06574	3.71823	8.9657	1.31561	0.230888	0.122093	1.8131	5.01461	3.79409	10.5049	8.70121	0.230888	2.01396	0.0629091	0.122093	0.122093	0	0	0.832296	0.230888	0	0.230888	0.0629091	0	0	0.913639	3.27535	0.418339	0.500349	0.0629091	0.0629091	0.122093	0
TCGA-FP-8210-01	153	1	9.1279	9.81566	9.12794	9.14924	8.83467	5.23814	6.98252	3.02316	9.31956	6.14161	6.3348	0.31819	4.54154	8.955	9.38553	3.74266	9.1224	0.821438	0.371264	0	1.44028	5.22774	3.73553	10.115	8.90925	0.139636	1.74404	0	0.202763	0	0.139636	0	0.262141	0.31819	0	0.559201	0.0722528	0	0	1.13075	2.59249	0.0722528	0.469641	0.0722528	0.262141	0	0
TCGA-MX-A5UG-01	113	1	8.12732	8.80387	8.13422	8.88504	8.26991	5.42211	5.97283	3.23215	8.36069	5.84836	6.18843	0.264123	4.4413	8.63426	8.81719	5.23465	10.1165	2.35347	0.373927	0.140756	1.97365	5.63645	3.4886	11.2389	10.5973	0.140756	1.4988	0.140756	0	0.140756	0.140756	0	1.18392	0	0	0.472859	0.140756	0	0	2.12895	2.27894	0.562878	0.264123	0	0	0.140756	0.140756
TCGA-VQ-A8PF-01	76	1	8.78854	9.47873	8.78313	8.91104	6.99451	5.99726	6.67514	3.29167	9.32682	6.54917	6.19122	0.122296	3.38844	8.23437	9.37391	4.3073	10.0217	2.61144	0	0	1.88613	6.39573	4.86891	9.56362	9.20299	0	2.62095	0.713299	0.122296	0.231253	0	0.122296	0	0.501045	0.231253	0.775096	0.231253	0	0	0.231253	1.3843	0.418945	0.940424	0	0.122296	0.775096	0.576913
TCGA-VQ-A923-01	61	1	9.42384	10.1183	9.43452	9.69437	7.81744	5.96053	7.17081	3.86034	9.92769	6.95856	6.63404	0	4.11726	8.30272	9.45714	4.79933	10.2816	2.47789	0	0	2.06262	6.47938	4.86118	9.98791	9.21915	0.162175	2.53531	0.533133	0.301683	0	0	0	0.162175	0.533133	0	0.533133	0	0	0	0.720955	1.46908	1.0773	0.803105	0	0	0.424089	0.162175
TCGA-BR-A4J1-01	22	1	8.03144	8.73333	8.03949	8.38352	7.0567	5.87633	7.18767	2.69155	7.75396	5.75164	5.83853	0	1.99446	7.21527	8.74587	3.53597	10.946	3.52043	5.78308	5.78145	4.06275	7.6081	5.50076	9.85715	9.62858	0	4.06275	0.424626	0	0.721752	0.424626	3.38666	0.424626	2.3535	0	1.13657	0.95052	0	0	1.29338	3.56632	0.721752	0	0	1.99446	1.83899	1.4289
TCGA-BR-8380-01	21	1	8.05006	8.74136	8.04173	8.64222	7.73928	5.19341	6.6256	1.55465	7.95271	5.31126	5.44071	0.22226	5.13066	8.46177	8.9897	2.77622	8.4046	1.09566	0.403993	0	2.05983	4.55606	3.48461	9.93474	7.97974	0.117292	1.86806	0.317249	0.22226	0.117292	0	0	1.00879	0.22226	0	0.117292	0.317249	0	0	0.962344	3.45754	0.690937	0.22226	0	0.22226	0.22226	0.22226
TCGA-BR-8285-01	17	1	9.34614	10.0169	9.3271	9.33359	7.36726	5.56594	7.34869	4.49826	10.2495	8.1369	7.10951	0	4.51409	8.06356	9.48152	5.62451	10.1166	2.69831	0.390518	0	2.03972	5.88684	4.5348	9.21608	8.41033	0	1.66765	0	0	0	0	0	0	0	0	0.390518	0	0	0	0.670642	0.670642	1.46885	1.06849	0.390518	0	0.889223	0
TCGA-BR-6458-01	588	1	8.67893	9.3583	8.68778	9.07311	7.37167	7.15932	7.08588	3.3639	9.1167	7.06359	6.63057	0	3.61525	9.0134	9.30082	3.38681	9.73453	3.16833	2.63522	2.47968	1.84958	6.38023	4.6668	10.5206	9.75425	0	2.55181	0	0.638086	0.74956	0.201482	0	0.74956	1.0245	0.201482	0.849844	0.512609	0	0	1.91744	2.8374	0.201482	0.849844	0	0	1.5675	0
TCGA-BR-8365-01	533	1	8.59706	9.29411	8.60567	9.26856	8.2597	5.40738	6.89557	2.47757	8.53345	5.69738	5.89019	0.478127	5.10997	8.75517	9.34619	3.45868	8.8541	0.953174	0	0	2.54714	5.15058	3.56475	10.3953	9.00985	0	2.07804	0.115656	0.115656	0	0	0	0.551388	0.478127	0.115656	0.313226	0.115656	0	0	0.551388	3.82057	0.853866	0.219312	0	0	0	0.115656
TCGA-HU-A4HB-01	477	1	8.36218	9.05444	8.35734	9.05333	5.88064	6.28544	6.05336	3.16513	8.68553	6.80628	6.37105	0	3.15294	7.24965	9.22302	4.30739	10.0783	2.20196	3.06311	3.15294	2.50163	6.17522	4.42065	9.97198	9.46292	0.6215	2.50163	0.6215	0	0	0	1.90877	1.5548	0.453924	0	0	0.2525	0	0	1.10217	1.35387	0.764984	0.764984	0	0.764984	0.453924	0.2525
TCGA-BR-7722-01	466	1	9.07898	9.75395	9.07228	9.34042	7.61249	5.88867	6.78897	3.04633	9.34191	6.84182	5.83229	0.226056	3.54042	7.93592	9.97834	4.01242	9.42332	1.71661	0	0	1.80384	5.40234	4.21146	9.95632	8.64147	0	1.92189	0.226056	0	0	0	0	0	0.565847	0	0	0	0.226056	0.226056	0	0.925003	0.410315	0.819	0	0	0	0.410315
TCGA-BR-6455-01	422	1	8.6684	9.36144	8.68136	9.17841	7.38348	7.06915	6.39896	3.16182	9.00238	7.07688	6.80309	0.300546	4.89166	8.48773	9.49338	3.53534	9.67179	3.33206	0.42258	0.161522	3.12399	6.59625	4.26189	10.2189	9.55234	0.300546	2.62443	0.42258	0.42258	0	0	0	0.161522	1.1875	0.161522	1.01268	0.42258	0	0	0.53133	2.86094	0.718712	0.53133	0	4.39366	1.46572	0.53133
TCGA-CD-5813-01	377	1	8.6384	9.32337	8.63984	9.2576	7.878	7.09	6.43754	3.29515	9.00207	6.75706	6.91279	0	3.45064	8.76263	8.94237	2.97682	9.59337	2.58084	0.48616	0.48616	2.04513	7.13077	4.44873	11.3435	10.4462	0.48616	2.9444	0.384953	0.272337	0.272337	0.145411	0	0.48616	0.811872	0.145411	1.55948	0.272337	0	0.145411	1.89229	4.79747	1.62322	1.05716	0.272337	0.272337	0.578059	0.384953
TCGA-CD-A489-01	344	1	8.25633	8.94037	8.25768	8.80506	7.09283	5.25857	6.19688	2.9602	8.3818	5.62508	5.84087	0.278453	4.86503	8.66522	8.86346	3.996	9.5339	1.51115	0.215768	0.393141	1.39879	4.78584	3.6077	10.9464	9.18568	0	1.35835	0.148887	0	0.148887	0	0	0	0.278453	0	0.33744	0	0	0	1.45655	1.68916	1.3375	0	0	0	0.33744	0
TCGA-CD-5803-01	341	1	8.33583	9.03083	8.34543	9.20218	7.47399	6.25563	6.478	3.20192	8.62051	6.57403	6.54141	0.700214	5.52913	8.67376	9.53877	3.26521	8.96205	1.77527	0	0	2.36413	5.98998	3.82044	10.1542	9.49266	0.225976	2.31527	0	0.565676	0.464744	0.291222	0.0811329	1.02059	0.291222	0.0811329	1.05059	0.410182	0.0811329	0.0811329	1.13555	4.17665	0.957736	0.780798	0.0811329	0.0811329	0.741317	0.565676
TCGA-MX-A663-01	300	1	7.94223	8.6297	7.94776	8.48166	7.48694	5.58853	6.64029	3.05293	8.21899	5.79618	6.23583	0.591721	5.20531	8.22362	8.59056	4.5807	10.3259	2.77669	3.47498	3.5264	4.56868	6.2113	4.22853	10.6873	10.333	0.0858813	2.37721	0.238254	0.686349	0.238254	0.37045	4.56215	0.686349	0.487193	0	0.772791	0.430524	0.0858813	0	1.76517	4.72268	1.58024	0.852353	0	0.0858813	0.540821	0.238254
TCGA-VQ-A8P5-01	235	1	9.1062	9.80224	9.10829	9.68936	6.83692	6.93281	7.9577	4.11854	9.58756	6.48981	6.50278	0	1.83582	7.23895	8.70601	3.64927	9.98937	2.29013	0	0	1.9206	6.9801	4.5773	10.3224	9.41656	0.244813	3.45914	0.870001	0	0	0.244813	0	1.64108	1.16909	0	1.16909	0.441325	0	0	1.07898	2.3966	1.83582	1.32809	0	0	1.32809	0
TCGA-CD-A4MG-01	200	1	8.57129	9.27288	8.59471	9.16915	6.56632	6.70154	6.75509	3.20011	8.74163	6.67801	6.69242	0	2.8945	7.65441	8.88203	3.96433	10.3761	3.23703	0.379445	0	2.96831	6.77479	4.5308	9.64394	9.6026	0	2.59971	0	0.379445	0.379445	0	0	0	0.379445	0	1.54581	1.04588	0	0	2.41166	2.63342	0.868956	0.379445	0	0	0.379445	0.379445
TCGA-D7-A4YV-01	180	1	8.45178	9.13787	8.46558	8.70543	6.69384	6.28562	6.03374	3.44242	8.69816	6.69599	6.5706	0.196976	4.58377	8.09228	9.07995	4.31489	10.3941	2.90139	2.70362	2.54605	2.59598	6.25263	4.6273	10.2891	9.52165	0	2.70362	0	0	0	0	0	0	0.50268	0	0.83564	0.626398	0	0	1.085	0.83564	1.15598	0.736482	0	0	0.361464	0.736482
TCGA-IN-8663-01	103	1	9.4915	10.1826	9.49294	9.59095	6.34143	6.5055	6.88071	3.64102	9.89273	6.82317	6.26135	0	3.84732	9.20102	8.41764	2.90643	9.57664	2.09168	0.16722	0	1.49476	7.03498	4.37967	9.09225	8.08673	0.16722	2.34801	0.16722	0.310441	0.16722	0	0.310441	0	0.821582	0	1.15819	0.16722	0	0	0.310441	1.21378	0.970068	0.73816	0	0	0.73816	0.647139
TCGA-FP-8209-01	1811	1	8.57658	9.26976	8.58033	8.91815	7.76917	4.99581	7.04192	2.4543	8.84957	5.80051	5.74138	0.389566	5.52482	8.93194	9.60116	3.57274	8.5975	1.06656	0.147368	0.147368	1.52007	4.95748	3.54563	8.62168	8.7517	0.0763961	1.81813	0.0763961	0.275782	0	0	0.0763961	0.0763961	0.213634	0	0.147368	0	0	0	0.275782	2.145	0.584392	0.0763961	0	0	0.147368	0
TCGA-RD-A7C1-01	507	1	8.58474	9.27437	8.57436	8.90311	5.86531	6.73393	6.40449	3.51989	9.34298	6.63851	6.2765	0	1.70463	7.44544	8.78812	3.90902	10.3782	3.10059	3.57541	3.33206	2.62866	6.97533	4.62413	9.45446	9.90717	0.826595	3.57541	0	0	0	0	0	0	1.27286	0	1.43837	0.826595	0	0	2.0882	1.27286	1.27286	1.91469	0.826595	0	0.826595	0.826595
TCGA-CG-5725-01	457	1	8.48022	9.15003	8.47968	9.13169	7.46796	6.4332	6.7511	2.36751	8.29457	7.03806	6.17161	0.316234	2.95624	7.11107	8.93374	2.55742	9.80049	3.50735	6.84646	6.84567	4.10897	7.97898	4.64468	11.077	10.7175	0	4.80307	0.556126	0.556126	0	0	0	4.57049	1.93892	0	0.316234	0.911401	0	0	0.316234	1.62757	1.99104	0.749459	1.46962	1.69807	1.55171	0
TCGA-BR-8363-01	8	1	8.66771	9.37721	8.67053	9.19427	7.1028	6.60886	6.34949	3.23344	8.8801	6.73166	6.71668	0	3.41664	7.74728	9.32686	3.18773	9.4304	2.364	0	0.448951	2.51231	6.20712	4.29001	9.77049	9.27824	0	2.41592	0	0	0	0	0	0	0	0	0.993254	0.757687	0	0	1.34374	3.64806	0.448951	0.993254	0	0	0.757687	0
TCGA-IN-7808-01	105	1	9.90276	10.6043	9.90614	10.2853	7.47176	6.40336	7.35584	3.6047	10.1117	7.36389	6.70373	0	1.67939	9.18715	10.4534	3.98497	9.25076	1.50181	0	0	2.22876	6.35375	4.24115	10.0858	9.31143	0	1.50181	0	0	0	0	0	0	0	0	0.362021	0	0	0	0	3.89152	0	0	0.362021	0.362021	0	0.362021
TCGA-BR-8291-01	607	1	8.99439	9.68128	8.99432	9.55599	8.79378	6.24331	7.11191	2.90963	8.79916	6.3412	7.08272	0	2.10768	9.01179	9.32811	3.29676	9.59272	1.72752	0.253995	0	2.3276	5.80281	4.15495	10.1881	9.75868	0.253995	2.3276	0	0.456369	0	0	0	0.253995	1.28163	0	0.456369	0	0	0	1.35884	3.08283	0.456369	1.56007	0	0.253995	0.253995	0.253995
TCGA-VQ-A91A-01	1200	0	8.58992	9.28491	8.59604	9.10618	6.46155	6.02105	6.94781	2.9525	8.84923	5.81568	6.4889	0	1.80819	8.34822	8.20558	3.74249	10.0297	2.79105	1.04232	0.79924	1.54149	6.4109	3.79887	10.37	8.90398	0.185629	2.8399	0	0.703036	0.185629	0	0	0	0.596582	0	0.596582	0	0	0	1.29519	1.04232	0.886996	1.58423	0.185629	0	0.47743	0.185629
TCGA-HF-7133-01	1918	0	8.92199	9.62541	8.94469	9.45918	6.2913	6.53063	7.11265	3.26693	9.44221	6.13244	6.11567	0	3.28396	6.76394	8.8344	3.38047	9.66261	1.92529	0	0	2.87188	6.8245	4.66747	10.1594	8.72136	0	3.11911	0	0	0	0	0	1.1795	1.1795	0	0	0.371941	0	0	0.371941	1.52701	0.855115	1.0304	0.371941	0	1.0304	0
TCGA-CG-5716-01	0	0	8.30632	8.96395	8.30796	9.04142	6.97157	6.74381	6.15662	2.80854	8.94876	7.24152	6.94259	0.216431	4.35156	7.64148	9.65722	3.66195	8.98339	3.02396	0.11406	0.11406	2.4641	6.14322	4.18783	9.80008	10.0297	0.394253	2.35562	0	0.612876	0.394253	0	0	1.78399	0.676282	0	0.545177	0.47256	0.11406	0	0.676282	2.74073	1.69933	0.676282	0	0.612876	0.30929	0.735905
TCGA-VQ-A91Z-01	1690	0	9.27263	9.96876	9.27094	9.04889	5.9138	5.96335	7.52337	2.79469	9.16576	6.48102	5.67038	0.234902	2.4035	7.7076	8.43273	3.48153	10.2919	2.42716	4.80408	4.84448	2.1299	6.51178	4.51984	9.65067	8.60352	0.424987	3.57478	0.424987	0.722289	0.234902	0	0	1.29414	0.584646	0	0.584646	0.234902	0.234902	0.234902	1.13728	6.04503	1.70499	0.584646	0	0.424987	0.424987	0.584646
TCGA-VQ-A8E2-01	1319	0	9.08713	9.76836	9.08088	8.77299	7.93814	5.64137	8.223	4.12981	9.9988	7.0648	6.53947	0	4.1017	7.78977	8.43533	4.02007	10.405	3.11518	4.58852	4.43241	3.46617	6.63329	4.12286	10.3206	9.9637	0	3.41085	0	0.62138	0	0	0.358197	4.03542	1.27662	0	0.829531	0.358197	0	0	1.81953	0.829531	0.62138	0.829531	0	0	0	0.358197
TCGA-VQ-A8P2-01	1160	0	10.0823	10.7733	10.0889	9.56416	5.34392	7.18912	8.48902	4.81948	10.9246	8.10103	5.8557	0	2.19651	5.23298	8.98081	4.23331	10.7718	2.63831	0.405197	0	3.23791	6.64624	5.27476	9.9056	8.28798	0	4.37496	0	0.405197	0	0	0.405197	0.405197	1.94522	0	1.25219	1.25219	0	0	0	0.692745	0.915808	0.692745	0	0	1.50345	0.405197
TCGA-HU-A4HD-01	1016	0	8.53503	9.25635	8.55943	8.76805	7.35815	5.55404	7.1558	2.96409	8.75897	6.32602	6.45884	0	3.07188	7.59485	9.07175	4.18491	10.6336	2.84327	4.4228	4.301	4.62929	6.36472	4.60017	10.0898	9.71693	0	3.03722	0	0	0	0	0	0	0.551056	0	1.68834	1.16479	0	0	1.37127	3.82516	1.16479	0	0.551056	0	0.904287	0.551056
TCGA-VQ-AA6B-01	1002	0	8.70131	9.37733	8.69408	8.7358	7.15653	6.1408	6.11996	3.26912	9.45404	6.55609	6.15595	0	2.54051	7.50692	8.97057	4.1653	9.58695	2.06645	0	0	2.50985	6.75808	4.08159	10.27	10.5541	0.175278	2.0419	0	0.175278	0.568891	0	0	1.30348	0.568891	0	0.568891	0.175278	0	0	0.929253	0.929253	1.30348	0.568891	0	0	0.324366	0
TCGA-HU-8249-01	881	0	8.97251	9.67198	8.97002	8.62065	6.12005	5.60652	7.00565	4.06947	10.1826	7.07912	6.37826	0	2.61323	6.44269	8.23765	4.15235	9.6914	2.40825	2.92854	3.21975	4.23805	6.3974	4.12207	11.7997	10.1391	0.489901	1.69103	1.26091	0	0	0	0	0.489901	0	0.489901	1.26091	0.489901	0	0	0.489901	2.28749	1.06349	0	0	0	0	0.489901
TCGA-VQ-AA69-01	864	0	9.01699	9.69509	9.01267	9.43263	6.68177	6.86259	6.14033	3.50915	9.62965	6.78232	6.52932	0	1.02117	7.01006	8.98873	4.60996	10.8395	3.48222	4.08803	4.11739	1.84519	7.47666	5.35005	9.43763	9.23829	0.367493	3.84467	0.635634	0	0	0	0.367493	0	1.02117	0	1.02117	0.367493	0	0	0.367493	1.29874	1.29874	1.16955	0	2.29073	0.635634	0.367493
TCGA-D7-A6ET-01	804	0	9.60852	10.3079	9.61691	9.62542	9.14721	5.93579	7.60586	4.16715	10.2743	7.19849	6.96012	0	3.54648	9.43945	9.48076	5.53037	10.0123	1.91332	0.495751	0.674268	1.81382	6.03271	4.45841	10.2899	9.71851	0.495751	1.91332	0.495751	0	0	0	0.278287	0.278287	0.278287	0	1.07336	0.278287	0	0	0.825692	3.48938	0.825692	0.825692	0	0	0.278287	0.825692
TCGA-HU-A4H6-01	644	0	8.66057	9.3694	8.67482	9.37252	5.94662	6.46269	7.69408	3.40588	8.97263	6.485	6.31996	0	3.44158	7.40145	9.12498	4.1467	10.3439	2.79344	0.363396	0.198115	2.46266	6.34411	4.76883	9.86169	9.10908	0.363396	2.60186	0.363396	0.505195	0	0	0.363396	1.16034	0.505195	0	0.363396	0.739799	0	0	0.739799	1.59814	1.28902	1.01263	0	0	1.22675	0.839244
TCGA-D7-A74A-01	607	0	8.6932	9.37871	8.70324	8.80055	7.09599	6.61529	6.69144	3.23179	9.14339	6.99562	6.12252	0.239235	3.28883	7.17434	8.8141	4.15213	10.7356	2.80584	0	0	1.95745	6.6769	4.89058	10.8985	10.2224	0.126755	2.96418	0.126755	0.126755	0	0	0.340333	0.910886	1.01407	0	0.593786	0	0	0.126755	0.340333	0.963809	1.97635	0.516227	0	0.340333	0.665761	0.732901
TCGA-D7-6526-01	523	0	8.16781	8.87004	8.18631	8.52275	7.38894	7.39376	6.74177	2.95059	8.7199	6.95923	6.63488	0	4.96484	8.08854	9.03637	2.87872	9.28494	2.66749	3.58098	3.54761	2.81902	7.41367	4.52529	10.7407	9.31227	0	3.15853	0.365949	0.137406	0.258192	0.365949	0.365949	0.137406	0.843998	0.365949	1.60481	1.57477	0.137406	0.258192	1.16609	2.53657	1.11911	2.05098	0	0.137406	1.01795	0.258192
TCGA-BR-8373-01	450	0	8.81137	9.50466	8.80467	9.33872	8.03334	6.84352	7.52525	2.87426	9.00523	6.56453	6.02378	0	2.97056	8.23433	9.49672	3.08605	9.10624	2.23603	5.33665	5.35936	1.94142	6.63517	3.8619	10.3186	8.66549	0	3.63774	0.261159	0.639378	0.639378	0.261159	0	0	1.30452	0.261159	0.913153	0.468044	0.261159	0	0.913153	4.11551	0.639378	0.785605	0.468044	0.468044	0.468044	0
TCGA-D7-A4YT-01	434	0	9.03285	9.72234	9.038	9.34341	7.02459	6.71919	7.12425	3.49582	9.44445	5.97581	5.86576	0	1.43454	6.34317	8.79378	3.52763	10.3374	2.4093	0.427197	0.955074	3.25997	6.17737	4.33964	9.90817	10.3115	0	3.88018	0	0	0.427197	0	0	3.1054	0	0	0.72557	0.72557	0	0	0.955074	3.83517	2.00087	0.72557	0	0	0.427197	0.72557
TCGA-BR-8690-01	325	0	8.80136	9.48946	8.79958	8.94698	7.3966	5.94186	7.38637	3.20315	9.10745	6.75835	6.51812	0.157932	3.38681	7.9687	9.13616	3.59498	9.60829	2.27474	2.75452	2.76535	2.57621	6.20164	4.50132	9.71708	8.62645	0	2.39087	0	0.414266	0	0	0.157932	0	0.157932	0.521378	0.932077	0.414266	0.157932	0	0.70632	3.5219	0.787369	1.05847	0	0	0.787369	0
TCGA-SW-A7EB-01	176	0	8.71245	9.39101	8.70351	9.18889	6.58603	6.10587	7.06825	3.06262	9.06829	6.74104	5.8264	0.174373	3.73666	7.58984	9.44538	4.33148	10.04	2.13174	3.88021	3.95957	2.40663	6.64868	4.43151	10.1166	9.40804	0.847368	2.31688	0.566449	0.762206	0.322807	0	3.26369	1.35002	0.45203	0.174373	0.847368	0.174373	0	0	0.925844	6.18191	0.174373	0.762206	0	0.762206	0.762206	0.566449
TCGA-BR-8483-01	164	0	9.20769	9.89749	9.20527	9.44445	8.12107	5.65017	7.57939	3.24683	9.64763	6.87091	6.03065	0.34008	4.43126	8.40714	9.27078	3.39314	9.13307	1.57858	0	0	1.98491	6.36657	4.29736	10.0791	8.67846	0	2.65073	0	0.34008	0.184428	0	0	0	0	0	0.593393	0.34008	0	0	0.699452	3.52672	0.184428	0.593393	0	0.34008	0.593393	0
TCGA-IP-7968-01	77	0	8.94972	9.65385	8.95324	10.0629	7.20899	6.25814	6.78297	3.11804	9.1266	6.62734	6.18836	0	2.10422	7.30568	9.23752	2.68111	8.9041	1.94599	1.60951	1.52613	2.24079	6.00989	4.31223	9.45003	9.36947	0	2.90151	0.788508	0	0	0	0.336499	0	0.955569	0	0	0.788508	0	0	0.788508	0.788508	1.52613	0.788508	0	0	1.33507	0.955569
TCGA-BR-8077-01	21	0	8.89524	9.58707	8.90045	9.19034	6.38469	6.49921	7.10422	3.27435	9.3607	6.7147	6.60933	0	2.31062	7.19597	9.22569	3.30147	10.0602	3.14229	4.48343	4.5736	3.00821	6.63542	5.14161	10.2452	9.14011	0.309855	2.50635	0	0	0.546071	0	1.97059	0	0.309855	0.309855	1.03537	0.309855	0	0	0.546071	5.37037	1.03537	1.45139	0	0	0	0
TCGA-VQ-AA6F-01	1646	0	8.53927	9.23262	8.54012	8.90659	6.07593	5.6709	6.19138	3.30756	9.14622	6.1378	5.9924	0	3.2765	7.0923	9.05424	4.24749	9.67735	2.14237	0.189692	0	3.00651	6.29139	4.42742	9.8976	9.79398	0.189692	2.43745	0	0	0	0	0.349074	0.486511	0.189692	0	0.486511	0.486511	0	0	0.486511	3.73124	1.64433	0.982459	0	0.189692	0.349074	0
TCGA-BR-6801-01	1223	0	7.74072	8.42435	7.74114	8.25571	6.70145	6.28678	6.75889	2.23923	8.23976	6.43101	5.77869	0.571619	5.52022	8.12429	9.08296	2.71292	8.78113	2.2289	0.674941	0.571619	2.43452	5.99475	3.67529	11.0013	9.20964	0.176289	1.77766	0.254002	0.0920248	0.326109	0	0	0.0920248	0.624614	0	1.16845	0.254002	0	0	1.30805	2.55382	1.04079	0.97027	0.0920248	0	0.571619	0.176289
TCGA-BR-7716-01	1210	0	8.29487	8.97101	8.27689	8.81093	7.24101	5.60142	7.54568	2.37768	9.31008	5.92676	5.78878	0	4.55753	7.34357	9.25738	3.61747	9.76433	2.26481	4.09858	4.16328	1.49329	6.3169	4.50169	9.58488	9.90824	0	2.76993	0	0	0	0	0	0	0.765736	0	1.00279	0	0	0	0	1.99173	0	0.765736	0	0	0.765736	0
TCGA-BR-8081-01	981	0	8.92064	9.59874	8.91207	9.32284	7.66885	6.29919	6.786	2.80222	9.08486	6.4507	6.68327	0	2.16798	8.41145	9.35617	3.42336	9.26432	2.42664	0.49777	0	2.36797	5.97265	4.23019	9.69908	9.34557	0	2.16798	1.07676	0	0	0	0	0	1.07676	0	1.07676	0.49777	0.828595	0	1.07676	3.66504	1.07676	1.27542	0	0	0	0.828595
TCGA-HU-A4GN-01	912	0	8.3215	9.00721	8.32775	9.40233	5.78236	6.56247	6.13236	3.22184	8.37491	6.42727	6.8138	0	2.04868	7.24169	8.68778	3.9034	10.0629	2.9306	0	0.352313	2.28944	6.53832	4.53338	9.95973	9.17603	0.61232	3.61959	0.352313	0.61232	0	0	0	0	1.13519	0.352313	0.61232	1.87035	0	0	1.37535	2.04868	1.13519	0.61232	0	0	0.818484	0.818484
TCGA-HU-A4GF-01	785	0	8.61937	9.3122	8.6196	8.89354	4.64495	6.61749	5.9588	3.57341	9.32543	6.61463	5.8115	0	1.14363	5.43898	8.81053	3.91556	10.4197	3.23375	4.59005	4.56365	3.10823	6.86354	4.59438	10.8259	10.2145	0	3.33008	0	0	0	0	0	1.5787	0.825438	0	0.618022	0.356014	0.356014	0	0.618022	0.356014	1.14363	0	0	0.356014	0.997136	0.356014
TCGA-HU-8604-01	694	0	9.05231	9.74429	9.05763	9.00562	6.95258	5.97003	7.03744	3.38841	9.9019	7.25085	6.93502	0	2.69389	7.92472	9.20016	3.63612	9.18831	2.20445	0	0	2.58234	6.00849	4.29138	9.74062	8.69033	0	2.98226	0.418936	0.576902	0	0	0	0	0.418936	0	0.833281	0	0.231247	0	0.713286	2.33855	1.03716	0.713286	0	0	0	0.231247
TCGA-D7-8579-01	636	0	8.57641	9.27428	8.58313	8.53511	7.73314	5.1907	6.75451	2.77448	9.10802	5.8936	6.0966	0.46337	4.75559	8.37432	8.9996	3.65389	8.95882	1.29538	0.73266	0.57992	1.5751	5.1528	3.57727	9.16394	8.90333	0	1.39757	0.179379	0.0937062	0.179379	0	0	0.523342	0.179379	0	0.633468	0	0	0	0.57992	2.11258	0.633468	0.0937062	0	0	0	0
TCGA-IN-A6RN-01	594	0	9.2883	9.98307	9.29206	9.65653	6.98155	6.56015	7.3334	3.70786	9.70179	6.66564	5.71697	0	3.83832	7.55747	8.92339	3.79669	9.97472	1.82576	5.49075	5.35948	2.20254	6.65716	4.48924	10.6189	9.15369	1.06251	3.89767	0.666196	0	0	0	1.46183	2.1488	1.34559	0	0	1.21403	0	0	1.06251	2.092	1.21403	0.883861	0	0	0.387578	0
TCGA-IN-8462-01	572	0	8.86265	9.55374	8.86126	9.4695	7.18546	5.91418	6.75957	3.26992	9.0562	6.22402	5.81166	0.173007	3.87965	7.62739	9.60623	3.25546	9.0846	1.48155	0.562753	0	1.83872	5.60662	4.26104	10.8076	8.85815	0	3.45904	0	0	0	0.173007	0.562753	0.173007	0.320451	0	0.173007	0.173007	0	0	0.562753	1.80823	0.842481	0.757645	0	0.173007	0.66494	0
TCGA-D7-8572-01	511	0	8.6872	9.38525	8.68838	8.86544	7.41526	5.3653	6.88906	2.15727	8.73399	5.90048	6.27339	0	3.96311	8.37732	9.25473	2.81023	8.99706	1.75435	3.81313	3.82014	2.19346	6.10706	3.95092	9.96279	10.2473	0	3.8271	0.493044	0.276605	0	0	0	0.276605	0.67087	0	0.276605	0.67087	0	0	0.952905	5.06116	0	0.821798	0.276605	0	0.276605	0
TCGA-D7-6815-01	486	0	8.27526	8.96076	8.26275	8.87598	6.55201	7.0158	6.17013	3.15506	8.61131	7.05532	6.19588	0	1.66337	7.03073	8.37868	2.17943	9.24409	2.17943	4.42712	4.43137	2.87649	6.52782	4.02972	11.9497	9.89941	0.30485	2.62692	0	0	0	0	0	0.886114	1.51825	0.30485	1.02321	0	0	0	1.14375	3.76254	0.538154	1.14375	0	0	0	0.30485
TCGA-MX-A666-01	427	0	7.73319	8.42415	7.76074	8.38883	5.94683	5.62263	6.4444	2.7572	7.84593	6.13467	6.08313	0.719779	4.60063	7.77212	8.78616	4.40219	10.6115	3.24915	5.65635	5.62833	3.80087	6.96576	4.69647	10.711	10.7627	0.423298	3.62066	0.719779	0.423298	0	0.423298	2.72318	0.948165	1.42598	0	1.13397	1.29059	0.719779	0	0.423298	4.0219	1.91646	1.42598	0	0.423298	1.29059	0.719779
TCGA-CD-5798-01	408	0	8.02576	8.71643	8.03648	8.97792	6.81241	6.11162	6.58262	2.33965	8.20324	6.10887	5.80194	0.853288	6.13021	8.44936	9.12972	2.74761	8.40496	1.56289	0.0524919	0.35848	2.10021	5.63193	3.48541	8.69707	9.03222	0.195219	2.14537	0.195219	0.320095	0.195219	0.0524919	0	0.102365	0.465516	0	0.806282	0.280178	0	0	1.27729	3.72767	0.875989	0.678081	0.0524919	0.149869	0.0524919	0.320095
TCGA-CD-5802-01	406	0	8.54814	9.22736	8.54899	10.3681	7.09657	6.55473	7.06174	2.604	8.41826	6.75293	6.62484	0	2.54624	8.39049	9.4432	2.80653	8.80709	2.51606	4.34942	4.38551	2.58987	6.1443	3.96609	10.9803	10.2825	0.173669	2.81792	0.45043	0.759859	0.321594	0.321594	0	0.173669	1.06355	0	0.923187	1.18661	0	0	0.923187	4.40191	1.24289	1.64337	1.06355	0	0.995827	1.12697
TCGA-CD-A48A-01	378	0	8.82286	9.52268	8.81339	8.53432	6.86821	6.01979	7.51815	4.11147	10.0392	7.20304	6.55432	0	4.60251	7.33806	9.21272	5.40583	10.125	2.23198	0	0	3.12236	6.23556	4.08749	9.50525	8.09875	0	2.06327	0	0	0	0	0.308709	0	0.54426	0.308709	1.26177	0.54426	0	0	0.54426	5.20508	0.894725	0.894725	0	1.03259	0.308709	0
TCGA-F1-A72C-01	346	0	8.40161	9.10705	8.42642	9.49635	6.88044	6.27096	6.65665	3.02436	8.62408	6.63942	6.5066	0.530226	3.09011	7.199	8.66593	3.56293	9.58089	2.65935	0	0	2.70714	6.50556	4.40819	9.99743	9.53808	0	2.31166	0.530226	0.874899	0	0	1.64787	0.530226	0	0	1.13074	0.530226	0.530226	0	1.33428	1.88624	0.530226	1.33428	0	0	0	0
TCGA-HU-A4GP-01	273	0	8.6961	9.42087	8.71359	9.65972	5.97284	6.72602	6.4239	3.22519	8.92743	6.77075	6.20322	0	2.4134	7.08797	9.10773	3.94854	10.2851	2.78858	1.26497	1.57162	3.89826	6.56237	4.33097	11.3234	9.37341	0	3.22519	1.26497	0	0	0	0.820435	0.820435	0	0	0	0.820435	0.820435	0	0	1.57162	0	0.820435	0	0	0.820435	0
TCGA-HU-A4G3-01	170	0	8.59421	9.29006	8.59849	9.01803	5.69879	6.21367	5.95001	3.35745	8.99353	6.43964	6.01719	0	3.98853	6.80882	8.61917	3.73042	10.1542	2.50362	0	0	2.12435	5.74585	4.31314	9.95066	8.95416	0.300721	2.63769	0	0	0	0	0	0.531608	0.300721	0	0.719058	0	0	0	0.531608	1.13301	1.13301	0.876856	0	0.300721	0	0
TCGA-BR-A4J6-01	20	0	8.59446	9.27439	8.60168	9.03582	8.43757	6.15122	6.36418	3.11122	8.6556	6.04069	6.00746	0.172392	4.15343	8.71216	9.18447	4.49553	9.70664	1.43471	0	0.172392	1.67285	4.97495	3.85616	11.0945	9.33477	0.172392	2.44548	0	0.172392	0	0	0	0	0.447523	0.172392	0	0.447523	0	0.172392	1.23718	1.34082	0.755588	0.447523	0	0.561087	1.05829	0
TCGA-HF-7134-01	1588	0	9.47188	10.1664	9.47963	9.77649	6.51901	6.25637	7.13387	3.12239	10.0068	6.39649	5.81307	0	2.00304	5.96648	8.88415	3.7988	10.302	2.06746	0	0.220417	1.93418	6.55052	4.90272	11.0213	9.46741	0.220417	1.9692	0.400918	0.400918	0.220417	0	0.220417	1.89788	0.400918	0.220417	0.553766	0	0.220417	0	0.553766	1.0895	0.220417	0.553766	0.220417	0	0	0.220417
TCGA-BR-7703-01	1100	0	8.67864	9.37124	8.68337	8.86098	6.84851	6.17886	6.41958	2.89737	9.5908	6.53993	6.09615	0	3.151	7.08677	9.06091	4.25837	9.6259	2.18037	0	0	2.15313	6.57637	4.33603	9.72905	9.01589	0	1.90342	0.21339	0.980229	0.538596	0	0	0.21339	0.21339	0	0	0.389155	0	0	0.783597	1.56984	0.538596	1.06572	0	0	0.389155	0.21339
TCGA-BR-8678-01	754	0	9.28791	9.99426	9.30008	9.92086	7.57473	7.30081	7.7621	3.47377	9.4783	7.14645	6.38635	0	2.69478	8.57628	8.38081	3.31006	10.8481	3.5923	7.09998	7.07248	3.29512	7.55686	5.40377	9.51066	10.8074	0.340713	4.11219	0.340713	0.796538	0	0	0.796538	3.32477	2.25391	0.964623	0.340713	1.69845	0	0	0.964623	2.06701	2.16482	0.594375	0	0	1.3459	0
TCGA-D7-8578-01	643	0	8.80095	9.49296	8.80496	9.10619	7.58344	5.8616	7.54926	2.59113	8.88953	6.01144	5.87686	0.143504	3.99621	8.09713	9.15756	3.19051	8.91005	1.48043	3.45168	3.36489	1.85643	5.42998	3.78539	9.84294	8.4232	0	2.56773	0.268974	0.732452	0.268974	0	0.143504	0.143504	0.480723	0.143504	0.380443	0.380443	0	0	1.10062	1.83203	0.143504	0.992295	0	0.268974	0.268974	0.143504
TCGA-BR-8486-01	615	0	9.25316	9.95059	9.2592	9.12929	7.07429	6.24029	7.36979	3.70765	9.90861	7.15247	5.97695	0	4.0966	7.24854	8.9371	3.39785	9.54769	2.18057	0.406231	0.288257	2.36921	6.2308	4.43507	10.1475	9.27365	0	2.86437	0	0.154479	0.154479	0.154479	0.288257	0.288257	0.774428	0.154479	0.694297	0.607181	0	0	0.607181	2.39998	0.607181	0.848611	0	0.288257	0.511745	0
TCGA-CD-A4MJ-01	384	0	8.60076	9.30175	8.62648	9.5008	5.93199	6.61974	6.85906	2.90788	8.54864	6.43196	6.42208	0	1.62429	7.10525	8.85708	3.90998	10.4577	2.41476	0.702456	0	4.17713	6.44175	4.81417	10.3941	9.09465	0	2.85066	0	0	0.702456	0	0	0	1.62429	0	0	1.62429	0	0	1.80723	1.40023	2.65628	1.111	0	0	0.702456	1.111
TCGA-D7-6822-01	375	0	8.13703	8.83162	8.16841	8.68249	6.16788	7.79969	7.98618	3.28216	8.6734	6.93374	6.10084	0	1.04642	7.32543	8.57178	2.68272	9.72591	3.20091	7.40591	7.39163	3.10214	7.15489	4.33445	10.2746	9.24827	0	3.27345	0.654259	0.526376	0	0	0	4.19846	3.28216	0.961839	0.86944	2.12701	0.379708	0.207769	0.767626	1.44291	0.379708	0.86944	0.379708	2.99254	0.86944	0.86944
TCGA-HU-8610-01	23	0	9.91022	10.6027	9.91157	10.4226	5.18384	6.80548	7.7809	3.73227	9.97532	7.41364	6.46749	0	2.13714	6.43532	9.20565	3.51509	10.25	1.96235	0	0	2.41533	6.50275	5.2358	8.24412	8.76359	0	2.72594	1.31325	0	0.518533	0	0	0	0.858291	0	0.518533	0.518533	0	0	1.11143	0.518533	0.858291	1.11143	0	0	1.31325	0
TCGA-BR-8679-01	0	0	9.00862	9.70705	9.00949	9.45931	7.33293	6.08893	7.14717	3.46407	9.46532	6.6634	6.31779	0.526405	4.36728	8.00908	9.02265	3.36538	9.51972	2.3484	0	0	2.88251	6.08946	4.62874	9.73195	9.02998	0	2.41248	0	0.767664	0	0.207782	0	0.961882	0.869481	0	0.767664	1.19678	0	0	0.654293	1.19678	0.869481	0.654293	0.207782	1.38687	0.379731	0
TCGA-HU-8238-01	46	0	8.9935	9.69499	8.99373	9.28543	6.07183	6.18198	6.42756	3.07721	9.30765	6.43633	6.06679	0	3.21751	7.30468	9.05842	3.06033	9.10995	2.01971	0	0	2.01971	6.07434	4.3185	9.71968	8.82019	0	2.06677	0	0	0	0	0	0.309775	0.309775	0	0.736855	0.545943	0	0	0	1.45116	0	0	0	0.309775	0	0.545943
TCGA-R5-A7ZI-01	2267	0	8.47276	9.18128	8.47824	9.1424	5.07105	6.68121	5.98717	4.38059	9.17372	6.49238	6.428	0	0.76233	6.45533	8.97922	4.08272	10.3561	2.79936	0.76233	0.76233	2.42386	7.3372	4.98494	9.46098	9.86456	0	2.2591	0.452115	0.452115	0.452115	0	0	0	0	0.452115	0.998754	0	0	0.452115	0	1.48835	0.76233	0.76233	0.452115	0	0.76233	1.18983
TCGA-CG-5721-01	183	0	8.08347	8.76197	8.09695	9.36014	6.44229	6.75069	6.38439	2.99477	8.56301	7.19177	7.50356	0.215323	4.83004	7.63827	9.02284	2.85289	8.71029	4.55832	0.392396	0	2.63721	6.60574	4.26825	9.59567	9.33649	0	2.56596	0	0.392396	0.215323	0.215323	0	0.392396	0.789053	0.215323	2.10509	0	0.215323	0.542782	1.15132	2.78108	2.18927	2.13394	0.392396	0.542782	0.215323	1.35665
TCGA-RD-A8MV-01	3720	0	9.49816	10.1891	9.50075	9.85456	7.06421	6.16064	7.82697	4.20211	10.2799	8.13373	6.98268	0	4.58242	7.29946	9.2325	4.5277	10.1362	2.84649	0.47769	0.267101	2.73372	6.69237	5.13944	10.0543	8.79468	0.267101	2.62895	0.267101	0	0	0.267101	1.04276	0	0.92856	0.267101	0.92856	0.92856	0	0	0.47769	1.72144	0.651552	0.47769	0	0	0.47769	0.651552
TCGA-RD-A8N4-01	2171	0	8.99643	9.69358	8.99799	8.7357	7.599	5.21895	8.22874	3.75794	9.88514	6.99266	5.78311	0.747317	7.18381	8.14769	8.45269	4.26807	9.19539	1.42281	0	0.169929	3.27243	4.76332	3.44013	9.89786	8.73281	0	2.1724	0	0	0	0	0.169929	0	0.169929	0	0	0	0	0	0.747317	0.747317	0.554394	0	0.169929	0.169929	0.169929	0
TCGA-VQ-A8DT-01	1484	0	9.17913	9.8797	9.17248	9.12086	5.39059	6.45097	7.16329	4.16396	10.1013	7.42828	6.02937	0	3.5425	6.82353	9.05081	4.25518	10.0678	2.39098	1.21281	1.65884	2.55058	7.03331	4.54434	9.66563	8.62301	0	2.30049	0	0.387017	0	0	0	0.665346	0	0	0.387017	1.21281	0	0	1.06137	1.46049	1.06137	0.387017	0	0	0.387017	0.882835
TCGA-RD-A8N0-01	1236	0	9.32534	10.0126	9.33209	9.27285	8.64647	5.90556	7.50517	4.34878	10.0866	7.29287	6.88251	0.21227	4.45864	9.03496	9.76024	5.42111	9.90921	1.74565	0.21227	0	2.2017	5.89455	4.36994	10.1471	9.18509	0.21227	1.7035	0	0.387277	0.21227	0	0	1.7035	0.387277	0	0.387277	0	0	0	1.40469	3.76885	0.88331	0.665739	0	0.536169	0.387277	0.387277
TCGA-BR-8058-01	1133	0	8.91798	9.61102	8.93684	9.28252	7.82394	6.15739	7.09602	3.05052	9.02884	6.50996	6.36901	0	3.27987	8.5866	9.5962	3.63595	9.57901	1.96799	0	0	2.09228	5.8873	4.50538	10.2134	8.86222	0	2.47586	0	0.666352	0.666352	0	0.212511	0.781113	0.884049	0.212511	0.977371	0.781113	0.212511	0.212511	0.781113	2.8252	0	0.977371	0.212511	0.212511	1.14136	0.536692
TCGA-BR-A4CQ-01	1064	0	9.31395	10.0147	9.31572	9.19793	7.28396	6.16206	7.5023	3.99798	10.1382	7.23741	6.52528	0	3.14215	7.98983	8.58444	3.95303	9.64759	1.85453	0	0	1.38472	5.80905	4.50217	9.96663	7.9953	0.335873	1.99967	0	0.469218	0	0	0	0.181972	0.335873	0.181972	0.335873	0	0	0.181972	0.874246	1.91513	1.02827	0.874246	0	0.181972	0.469218	0.469218
TCGA-BR-6802-01	940	0	8.08928	8.76484	8.09121	8.91612	6.43131	7.04605	6.14293	3.37797	8.36962	7.17047	6.52236	0	3.98722	7.1948	8.81432	2.70889	9.12905	2.85073	0.251514	0	1.94668	6.62799	4.19701	10.3552	9.96394	0.452312	2.97492	0.251514	0	0.251514	0	0	0.452312	1.48877	0	0.999096	1.48877	0	0.251514	1.09921	3.11119	1.27361	0.762619	0.762619	0.452312	1.09921	0.999096
TCGA-BR-A4J5-01	862	0	8.4391	9.13849	8.43672	9.13553	8.12626	5.84511	6.88311	3.22481	8.49936	5.72891	6.10299	0	4.92951	8.4196	8.73871	4.03101	9.54673	1.88949	0.247485	0.247485	2.21301	5.03719	3.27913	10.6372	9.17484	0.247485	2.30114	0	0.445711	0.445711	0	0.247485	0.247485	0.611069	0	0.445711	0.247485	0	0	1.2605	2.50406	0.752924	0.752924	0	0	0	0
TCGA-VQ-AA6J-01	838	0	8.37687	9.0813	8.39312	9.18314	6.42071	5.98167	6.4471	2.87246	8.77689	6.48086	6.41339	0	3.8619	8.19455	9.62479	4.26908	9.77278	2.22091	0	0.222313	2.34761	6.94498	4.57829	10.1282	9.68475	0	3.08707	0.222313	0.222313	0	0	0.222313	1.09584	0.222313	0	0.691068	0.913795	0	0	1.17578	2.22091	1.55486	1.31871	0	0.222313	0.222313	0.404079
TCGA-BR-A4IU-01	838	0	8.28495	8.97265	8.29118	8.84619	8.41624	5.70831	6.59209	3.17077	8.6537	5.88278	6.38385	0.79268	5.50179	8.81954	8.71458	4.42346	9.93281	2.14689	0	0.140774	2.51263	5.33435	3.88396	10.5879	9.48247	0.140774	2.07362	0	0.472909	0.264153	0	0	0.373968	0.562935	0	0.979379	0.140774	0	0	1.68339	2.95176	1.78983	0.645522	0	0	0.140774	0.264153
TCGA-VQ-A91E-01	664	0	8.56155	9.22746	8.55324	9.20135	5.16136	6.42223	6.43429	2.9518	9.04203	6.76896	6.22071	0	2.69948	6.86	9.10729	3.85336	10.1001	2.76878	0	0	2.19757	6.84392	4.99895	9.29413	9.16876	0.587959	3.3397	0.726137	0	0.427579	0	0.427579	1.43538	1.71111	0.23647	0.726137	0.84752	0	0	0.23647	2.00182	0.955751	0.955751	0.23647	0.726137	0.84752	0
TCGA-HU-A4GJ-01	650	0	8.60665	9.30202	8.62029	9.10268	7.18686	6.2188	6.13501	3.44259	8.9168	6.8948	6.69289	0	3.70401	8.37273	9.91677	4.86978	9.98579	2.43912	0	0.31749	2.85887	6.12116	3.96918	10.4451	10.0386	0.914171	1.99504	0	0.31749	0.31749	0	0.31749	1.2853	0.558102	0	1.17621	0	0	0	1.2853	3.27374	1.17621	0.558102	0.31749	0.31749	0.558102	0
TCGA-F1-A448-01	647	0	8.43358	9.1176	8.44387	8.91323	6.19891	6.57432	6.59165	2.81792	8.67583	6.67044	6.39075	0	3.11461	7.28213	8.81655	3.94661	10.4899	2.71705	0.278589	0.278589	2.26946	6.06352	4.42177	10.5142	9.42919	0	2.47847	0	0	0	0	0.674878	1.86586	0.826391	0	0	0.278589	0	0.278589	1.70433	1.81486	1.51158	0.95794	0	0	0.496237	0.278589
TCGA-HU-8608-01	641	0	9.26929	9.97101	9.26612	9.11195	5.69798	6.51554	7.25536	3.64671	9.99758	7.48008	6.63253	0	0.56657	6.0729	8.8666	3.20391	9.94147	2.6892	0.56657	0	3.14001	6.66609	4.97713	8.76366	9.55822	0.56657	3.14001	0.56657	0.926013	0.926013	0	0.56657	0	0	0.56657	0.926013	1.18987	0	0	1.39843	0.56657	0	1.18987	0	0	1.18987	0
TCGA-B7-A5TI-01	595	0	8.65135	9.33911	8.66744	8.6137	7.53193	5.98447	6.35008	3.75641	9.45752	6.11035	6.13283	0	2.45595	7.9042	8.60864	4.37405	10.2146	2.67987	0.18977	0	2.65079	6.61302	4.23591	10.6292	9.83127	0.18977	2.14277	0	0.486686	0.349207	0.18977	0	0	0.607527	0.18977	0.607527	0.486686	0	0	1.51568	2.88629	1.95447	0.486686	0	0	0.982742	0.18977
TCGA-D7-8574-01	523	0	9.38422	10.0717	9.37939	9.42649	9.28242	5.97941	7.18506	3.37358	9.55262	6.63377	6.87349	0	3.14227	9.30829	9.55657	4.08586	9.44038	1.99892	0	0	1.62468	5.71502	4.29723	10.7003	9.1661	0.163182	2.35817	0.303435	0.724407	0.426413	0.163182	0	0.634594	0	0	1.47425	0.634594	0	0	1.24747	3.63411	0.882945	0.426413	0	0.163182	0.426413	0.426413
TCGA-D7-A4YU-01	500	0	8.43752	9.13325	8.44679	8.82151	7.06514	5.58191	6.19326	3.28107	8.85768	6.21695	6.27049	0.808552	5.00113	8.18711	8.88974	4.28084	10.1516	2.4101	0	0.163655	2.30938	5.93712	4.38801	10.5017	9.24692	0.163655	1.6272	0	0	0	0	0	0.163655	0.427503	0	0.537214	0	0	0	0.955616	5.36271	1.29941	0.304256	0.163655	0	0.304256	0.163655
TCGA-BR-A4J8-01	411	0	8.36818	9.05467	8.37074	8.98232	7.79003	5.80355	6.39801	3.14018	8.64764	6.02764	6.20046	0.358148	4.92485	8.89008	9.1268	4.29529	9.9391	1.97033	0.252406	0	2.02864	5.82539	4.09916	10.8685	9.65414	0.252406	1.97033	0.134145	0.358148	0.134145	0	0	0.134145	0	0	0.45377	0	0	0	1.55446	2.10144	0.890189	0.358148	0	0	0.358148	0.252406
TCGA-CD-8535-01	390	0	9.64911	10.3475	9.6551	9.84967	6.67112	7.07934	6.64859	3.92225	10.2322	6.92367	6.01097	0	3.08238	8.29705	8.99221	3.51603	9.75859	2.73124	6.13879	6.18935	3.14611	6.62745	4.45476	10.1833	8.67777	0	3.5578	0	0.3066	0.3066	0	0.540926	2.14415	1.02747	0	0	0.730633	0	0	0.890026	1.79562	1.96003	1.52344	0	2.05632	0.540926	0
TCGA-D7-6817-01	389	0	8.34688	9.03803	8.36011	9.3645	6.31293	6.55814	6.26615	2.93478	8.46841	6.68557	6.78004	0	2.46451	7.73662	9.34831	3.2	9.26582	2.46451	0.852163	0.852163	2.8214	6.55431	3.94016	10.4911	9.64585	0.289813	3.63705	0.289813	0.289813	0	0	0	1.61624	1.30547	0	1.30547	0.852163	0.289813	0.697405	0.514233	3.32842	0.697405	0.852163	0	3.29159	0.852163	0.697405
TCGA-CD-8526-01	381	0	9.27626	9.97943	9.28338	9.3123	7.94282	6.21531	8.28816	3.42759	9.72592	6.75233	6.71742	0	3.52058	7.83594	9.36618	3.46181	10.0182	2.83794	4.69974	4.69974	3.27769	6.7921	4.56416	9.63551	9.36484	0	3.26138	0.194255	0.496657	0.496657	0	0.194255	0.194255	1.14552	0	0.826995	0.194255	0	0	0.916628	1.5809	0.194255	0.826995	0	0.356844	0.194255	0.194255
TCGA-CD-8528-01	375	0	10.008	10.7039	10.0011	11.3002	7.05652	7.73991	7.88681	3.17002	9.22578	6.59074	6.37617	0	0.818505	7.72379	7.40823	1.99273	10.1155	2.99606	0	0	3.52474	7.23961	5.184	10.3619	8.96772	0	4.42319	0.818505	0	0.818505	0	0	0	1.99273	0	0	0.818505	0	0	1.26249	3.86876	0.818505	2.61528	0	0	0.818505	0
TCGA-IN-A7NU-01	356	0	8.40855	9.09997	8.40905	9.24967	7.04277	5.8699	6.67937	3.05863	8.86448	6.33784	6.26963	0	2.95356	7.69296	9.02202	4.09642	9.77928	2.31125	0.303093	0.111553	1.68017	6.26313	4.19716	11.3056	9.52216	0.303093	1.86076	0.303093	0.303093	0.111553	0.211901	0	0.211901	0.535369	0	0.602178	0.303093	0	0	1.45963	1.94857	0.882179	1.17627	0.111553	0	0.386658	0.535369
TCGA-KB-A6F5-01	169	0	8.49688	9.1593	8.46586	8.86418	7.39243	6.67108	6.46761	3.12792	8.99435	6.5332	6.52043	0	1.67995	8.22305	8.83521	3.72653	9.62038	2.55324	2.13811	2.06175	2.50349	6.87482	4.06684	10.4906	11.2611	0.809697	2.33739	0	0.484654	0	0	1.41538	1.0546	0.484654	0.809697	1.67995	0.484654	0	0	2.06175	6.36038	0.484654	0.809697	0.809697	0	0.809697	0
TCGA-BR-A4QM-01	156	0	8.21357	8.89067	8.19972	8.40787	6.91932	6.20786	5.91224	3.38402	8.72935	6.65469	6.178	0	3.11571	7.71779	9.17066	4.41219	10.0618	2.81574	0.311335	0	2.56903	6.1275	4.08496	10.7987	9.57636	0.311335	2.11685	0.311335	0.548405	0	0	0	0	0.548405	0	0	0	0	0	1.03894	1.45564	1.36659	0.900561	0	0	0.548405	1.03894
TCGA-BR-8370-01	101	0	8.51601	9.20571	8.51331	8.94918	7.23386	5.7742	6.23548	2.68318	8.74519	6.03676	5.77716	0.241086	4.25397	7.92728	9.43453	3.71212	9.30166	1.4834	0	0	1.72895	5.78682	4.0741	10.3971	8.69107	0.241086	1.4834	0.127791	0	0.127791	0	0	0.435193	0.342843	0	0.241086	0	0	0	0.519733	0.969182	0.435193	0.435193	0	0	0.241086	0.241086
TCGA-D7-A6EX-01	86	0	8.53167	9.21497	8.52748	9.36789	6.18403	6.19133	6.657	3.19255	8.81223	6.16844	5.81994	0.481533	4.9813	7.50719	8.80405	4.86967	10.3618	2.80117	0.143787	0.381114	3.77157	6.13919	4.91662	11.4716	8.78178	0.143787	2.40256	0.208604	0.326851	0.143787	0	0.208604	2.09351	0.481533	0	0.269474	0.208604	0	0	1.10204	5.14181	1.46435	0.934674	0.208604	0.770009	0.964586	0.143787
TCGA-BR-A4PF-01	35	0	8.51459	9.16902	8.50324	8.64833	6.54335	6.65131	6.99793	3.5652	9.25381	6.85477	6.36324	0	0.669917	7.13233	8.53523	3.59184	10.3033	2.9998	0	0	3.64307	7.78343	4.79755	9.56559	9.22226	0	3.04621	0	0	0	0	0	0	1.06752	0	1.57201	1.06752	0	0	1.06752	5.62303	1.57201	1.35124	0	0	0	0.669917
TCGA-BR-A4J4-01	16	0	8.78	9.48002	8.79089	9.10943	7.10489	5.85106	6.49155	3.20841	9.19645	6.10219	6.58035	0.38852	3.68721	8.07879	8.8214	4.4148	9.90438	2.59112	0	0	2.5173	5.85106	4.06002	9.35731	8.42861	0	2.03433	0	0.38852	0	0	0	0.38852	0	0	0.667621	0	0.38852	0	1.74885	2.03433	1.06443	0.667621	0	0	0	0
TCGA-BR-6852-01	1367	0	8.34545	9.02827	8.34185	9.02615	6.44434	6.79558	6.06954	3.44981	8.66803	6.8571	7.01793	0	2.44624	8.16488	8.9467	3.12059	9.27121	2.54041	0.250756	0.250756	1.81318	6.09363	4.13611	10.8036	9.87551	0	3.00046	0.451071	0.451071	0	0	0	0.250756	0.451071	0	0.760798	0.885823	0	0	1.66297	2.16274	0.885823	1.54861	0	0	0.996939	0.250756
TCGA-KB-A93J-01	1124	0	9.33433	10.0243	9.34374	9.39819	6.15256	6.73162	7.03815	3.59238	9.98527	6.74777	6.36824	0	0.832971	6.71521	9.04568	3.53087	10.2787	2.14992	5.38008	5.41056	2.71369	6.62338	4.96691	10.1105	9.29665	0.196134	2.41452	0.196134	0.360036	0.196134	0	0.196134	0	0.832971	0.196134	1.08188	0.196134	0	0.196134	0.196134	1.28101	1.15275	0.923001	0	0.360036	1.00559	0.360036
TCGA-IN-7806-01	1106	0	8.55371	9.24491	8.55895	8.65273	7.73837	5.55015	7.17034	2.6469	9.5141	5.83041	5.60658	0.107959	5.11587	7.70303	9.02921	3.75745	9.14621	1.07774	0.107959	0	1.22202	5.66395	3.7654	9.66277	8.81906	0.375699	1.25506	0.205391	0.107959	0.107959	0.107959	0.205391	1.7558	0	0	0.205391	0	0.107959	0.107959	0.375699	3.61466	0.706074	0.706074	0.107959	0	0.205391	0.107959
TCGA-BR-7704-01	1072	0	9.12785	9.82065	9.11676	8.98617	6.18577	6.15773	7.33215	3.31923	9.97097	6.54982	5.93872	0	2.62243	7.50933	9.56022	4.31712	10.0056	2.23708	0.5071	0.74231	1.72692	6.68976	4.55626	9.13625	8.87091	0.198979	2.38941	0.198979	0.198979	0	0	0.36486	0.198979	0.198979	0	0.198979	0	0	0	0.5071	1.35119	0	1.40663	0	0	0.932595	0.5071
TCGA-BR-A44T-01	1038	0	8.96075	9.65268	8.96693	9.24362	8.28241	5.68558	7.10053	3.78212	9.24141	6.46956	6.64047	0.613502	5.30404	9.10417	9.41747	4.83225	9.80445	2.05093	0.755738	0	3.24102	5.41297	3.82614	10.8374	9.6253	0.447625	1.97554	0.248652	0.248652	0	0.248652	0	0	0.447625	0	0.248652	0.248652	0	0	1.75769	2.18653	0.755738	0.990944	0	0	0.248652	0.248652
TCGA-BR-A4J7-01	989	0	8.30552	9.00608	8.3293	8.76356	8.12425	6.01292	6.63672	2.71127	8.55517	5.79558	5.9776	0.239144	5.47595	8.56325	8.90496	4.49248	9.72953	1.95708	0.340211	0.239144	1.93782	5.35912	3.46788	11.2332	9.39599	0.126704	1.76865	0	0.126704	0.126704	0	0	0.665554	0.239144	0	0.126704	0.126704	0	0	1.06165	2.28037	0.73268	0.665554	0	0	0.340211	0.431993
TCGA-BR-6803-01	949	0	7.95402	8.62583	7.94956	8.69097	7.75363	5.70405	6.45682	2.62231	8.36298	5.90797	5.94988	0.6717	6.01404	8.90808	9.68651	3.92986	9.1163	1.32609	0	0	2.21839	5.76758	3.5352	10.6942	9.82525	0.354582	1.95509	0.192925	0.192925	0.277016	0	0	0.615816	0.354582	0	0.6717	0.277016	0	0	1.10576	3.57473	1.03273	0.615816	0	0.101108	0.277016	0.42656
TCGA-BR-8286-01	895	0	9.07332	9.76828	9.07686	10.138	7.74207	6.21694	6.41518	2.96081	8.96216	6.21613	6.42314	0	1.83906	7.94568	9.19458	3.18624	9.5446	2.0692	0	0	1.44828	6.37578	4.1914	10.6743	9.26578	0.341439	2.01644	0.966179	0	0	0	0	0.341439	0.341439	0	0.595502	0.341439	0	0	0.797918	5.1518	2.41361	0.595502	0	0	0	0.595502
TCGA-VQ-A94U-01	819	0	8.54354	9.23771	8.55666	9.52429	6.93024	5.88197	6.57663	2.85842	8.65831	5.85579	5.99754	0.13924	3.70354	8.19906	9.05846	4.24668	9.93014	1.8987	0.13924	0	0.972064	6.11277	4.36168	11.3672	9.54003	1.02704	2.02467	0	0	0.26144	0	0	4.55829	0.639956	0.13924	0.370321	0.370321	0.13924	0	0.557899	0.26144	0.639956	0.639956	0.26144	0.13924	0.972064	0
TCGA-HU-A4G2-01	739	0	8.4505	9.14934	8.45332	8.8361	5.6087	6.74443	6.38964	3.81716	8.77079	6.87173	6.43558	0	1.45732	5.78536	8.90302	3.61735	10.5729	2.86061	0	0	3.8871	6.87173	4.77028	8.86815	9.53133	0	3.42263	0	0	0	0	0	1.78198	0	0	0.973506	0	0	0	1.45732	0	1.78198	0	0	0	0	0
TCGA-HU-A4H4-01	725	0	8.27393	8.9801	8.29462	8.86802	5.50134	6.39028	6.0937	3.06743	8.79751	6.56568	6.55796	0	2.11435	6.5966	8.53858	3.68128	10.2833	2.77406	0	0.375185	2.39932	6.27204	4.54194	9.70362	9.62991	0	2.39932	0	0	0.375185	0	0	0.375185	0.375185	0	0.861108	0.375185	0	0	1.31683	4.95354	1.99791	0.861108	0.375185	0	0.375185	1.03711
TCGA-HU-8602-01	679	0	9.65419	10.3378	9.64461	10.1074	5.45514	6.80163	6.90146	3.73246	10.0527	7.47032	7.01356	0	0.984309	6.4815	9.23439	3.88127	10.3586	3.023	0	0	2.9079	6.58542	5.42853	10.3602	8.74952	0	4.38613	0.443823	0.443823	0.443823	0	0	0	0.984309	0	0	1.33323	0.443823	0	0.984309	0.443823	2.81195	0.750145	0	0	1.59139	0
TCGA-BR-A4QI-01	652	0	8.08898	8.79343	8.08296	8.83955	7.24965	5.66973	6.04681	3.30258	8.50685	6.1885	6.1748	0	4.3023	7.64519	8.79386	3.8778	9.57008	2.07191	0	0	2.76167	6.50503	3.60131	10.2759	9.03651	0	3.08282	0.489136	0.274181	0	0	0	0	0	0	0.66596	0	0	0	0.946729	2.51417	1.62942	0.816167	0	0	0.274181	0
TCGA-BR-A4PD-01	628	0	8.79025	9.47132	8.78328	9.73084	6.84835	6.95787	6.42222	3.53368	8.97877	6.3106	6.1787	0.224657	2.47076	6.53256	8.83922	3.01533	10.2096	2.11684	5.02477	5.00132	2.40475	7.09134	4.89218	9.32777	9.84653	0	2.97757	0.407985	0.407985	0.224657	0	1.91597	1.75543	0.815127	0.224657	1.18388	1.25816	0	0	0.920823	1.25816	0.815127	1.66434	0.224657	0.224657	1.61548	1.87819
TCGA-HU-8245-01	552	0	9.65825	10.3419	9.65579	9.58497	6.07654	6.48951	8.61516	4.74718	10.4837	7.30185	6.25496	0	2.03759	5.1993	8.3421	3.89939	10.5563	3.0048	2.82412	2.87244	3.4613	6.48443	4.73992	10.0497	8.94188	0	2.77335	0	0	0	0	3.75421	0	1.46696	0	0.981336	0	0	0	1.25334	0	0.606505	0.981336	0	0	0	0.606505
TCGA-D7-6524-01	543	0	8.46603	9.15345	8.48178	9.2637	7.24979	6.84415	6.76773	3.12629	8.62579	6.60956	6.69758	0.19535	5.00463	8.30103	9.1952	3.12629	9.27886	2.48512	0.102437	0	1.72959	6.1293	4.11575	10.1746	9.89888	0	2.20718	0.562512	0.622157	0.920343	0.19535	0.280358	0.562512	0.782323	0.102437	0.622157	0.782323	0	0.102437	1.56347	3.629	1.0416	1.14974	0.358703	0.280358	0.280358	0.431353
TCGA-BR-6453-01	485	0	8.59088	9.28932	8.61482	9.1113	8.77655	6.51124	6.23246	3.31331	9.30621	6.98523	7.23848	0	3.50954	8.92395	9.63764	4.12275	9.99968	2.65591	0	0	2.36062	6.68097	4.62112	10.2972	10.4822	0.285891	2.27933	0.689562	0.911987	0.507959	0.153128	0	3.1642	0.769328	0	1.19895	0.507959	0	0	1.33843	4.15701	1.53481	1.46082	0.153128	0	0.285891	0.843199
TCGA-D7-A4Z0-01	449	0	8.30936	9.00769	8.3193	8.9611	7.1684	5.98635	6.6086	3.05789	8.55269	6.22593	6.33769	0.582343	4.26362	8.31492	9.02632	4.31773	10.0746	2.32428	0.719612	0	2.18631	5.88398	4.08559	10.533	9.57401	0	1.7477	0.233814	0.423186	0.719612	0	0.423186	1.65145	0.582343	0	0.840293	0.423186	0	0	0.947966	3.2987	1.04516	1.13375	0	0	0.233814	0.582343
TCGA-BR-A4J2-01	431	0	8.65847	9.33919	8.66114	9.12151	8.3173	5.46744	6.65287	3.29441	9.02452	6.07604	6.7027	0	4.37354	8.67499	9.49501	4.74464	9.79611	1.68644	0	0.36466	2.87475	5.83743	4.07147	10.1716	9.77494	0	1.90513	0	0.631297	0	0	0	0	0	0	0.631297	0	0	0	1.40614	3.1545	0.841598	0	0	0.36466	0.631297	0
TCGA-BR-6457-01	416	0	8.03852	8.72608	8.04988	8.82299	7.75854	6.20756	6.41195	2.61559	8.33918	6.02272	6.24306	0.505886	5.49704	8.955	9.18518	3.07921	8.94833	2.08919	0.401351	0.15239	1.9353	5.43798	3.6472	10.7305	9.97522	0.15239	2.16755	0	0.505886	0.284598	0.284598	0	1.8354	0.505886	0.15239	0.686969	0.401351	0	0	1.59953	4.7413	0.600521	0.686969	0	0	0.284598	0.15239
TCGA-IN-AB1X-01	411	0	9.08369	9.77561	9.08284	9.60852	6.95111	6.14524	7.20305	3.7834	9.39834	6.73212	6.22346	0	3.50761	7.72024	9.43001	3.99225	9.99513	2.38196	0	0.325945	1.76074	6.51265	4.92996	10.3358	9.2301	0.176194	2.65985	0.176194	0	0	0	0.176194	0.176194	0.325945	0.176194	0.571363	1.00578	0	0	0.456164	6.04268	0.932698	1.07387	0.176194	0	0.325945	0
TCGA-BR-A4IY-01	392	0	8.53952	9.22795	8.53765	9.27524	7.11906	6.40078	6.9623	3.32806	8.89711	6.19501	6.9304	0	2.10037	8.27563	8.67458	3.54832	9.88528	2.60609	2.06311	2.412	1.85268	6.0312	4.26965	10.2792	9.44766	0.261375	1.94223	0.261375	0.468395	0	0	0	0	0.468395	0	0.786118	0.261375	0	0	2.20445	1.8047	1.45532	1.22075	0	0	0.639822	0
TCGA-CD-8534-01	367	0	9.08727	9.79194	9.10193	9.29009	7.8169	5.75618	6.82296	2.95974	9.39204	6.51563	6.15207	0.441046	4.081	7.92996	9.11589	2.94527	9.36275	1.6928	0	0	1.6928	7.30649	4.13566	10.7481	9.94351	0.869547	2.39589	0	0.441046	0	0	0	2.67973	0.244644	0	0.441046	0.244644	0	0	0.244644	1.16855	0.979452	1.07847	0	0	0.244644	0
TCGA-D7-A6EV-01	342	0	8.66773	9.34814	8.67154	9.00327	4.8098	6.57862	6.70488	3.3769	9.05089	6.53315	5.75504	0.138075	2.11082	6.69467	8.09888	4.00271	10.7018	3.63799	0.259378	0	4.44382	6.89836	4.60866	10.9313	9.38305	0	2.46882	0	0.367546	0	0.138075	0.367546	0.554063	1.12261	0	0.7112	0.846965	0.259378	0	1.69412	1.21461	0.966482	0.7112	0	0	1.74711	1.41325
TCGA-IN-A7NT-01	323	0	8.47534	9.14453	8.45857	9.13988	6.32358	6.37913	6.86481	3.30896	8.93952	6.08791	6.56619	0	1.29079	7.43029	8.29881	3.11461	10.0297	2.5711	4.6818	4.6818	1.76337	7.10408	4.25115	9.23315	9.54541	0	4.26976	0	0.364142	0.198555	0	0.741077	0	0.630503	0	1.01418	0.506165	0.198555	0	1.68506	0.931169	0.931169	1.50723	0.506165	0	1.22848	0.840633
TCGA-BR-8381-01	224	0	9.4141	10.1176	9.41463	9.94887	7.8331	6.22929	7.06493	3.66441	9.73657	7.22333	6.94479	0	2.00284	8.46428	9.49756	3.77812	9.64454	2.42091	3.37432	3.6753	2.59472	6.20543	4.68849	9.61966	8.79391	0.355812	2.62613	0.355812	0	0.355812	0	0	0	0.355812	0	0.996711	0.355812	0	0	0.82506	2.45818	0.82506	1.14317	0.355812	0	0.355812	0
TCGA-BR-8487-01	34	0	9.28241	9.97051	9.28289	9.52919	6.48104	5.87791	6.42058	3.45304	9.59055	7.1778	6.02101	0	2.34976	7.27805	9.09154	3.57046	9.48838	1.82275	3.14359	3.16647	2.47776	6.30329	4.1558	11.0947	8.73318	0	1.93218	0	0	0	0	0	0	0.639025	0	0.812034	0	0.164605	0	0.812034	1.93218	0.429689	0.95948	0	0	0.639025	0.888472
TCGA-BR-6454-01	0	0	8.4923	9.18845	8.49804	9.6931	7.36043	6.70488	6.35868	3.35826	9.08584	7.06686	7.11616	0.172862	2.77858	8.20587	9.27902	3.31807	8.97899	2.41501	0	0	3.13067	7.36031	4.15041	10.8832	10.0971	0	3.59146	0.3202	0	0.172862	0	0	0.172862	1.18308	0	0.757159	0.757159	0	0	0.920128	2.62696	1.12354	0.920128	0	2.92043	0.920128	0.757159
TCGA-KB-A6F7-01	1935	0	8.12593	8.81732	8.14714	8.37252	5.55604	5.7164	6.8733	2.93542	8.54156	6.21506	5.99431	0	2.39222	6.9657	8.66227	4.09016	10.6096	3.2058	5.12334	5.21	3.09307	7.67521	4.94047	9.95107	10.0265	0.6296	3.8289	0.256413	0	0.256413	0	3.87241	0.256413	0.774333	0	1.28939	0.460314	0	0	0.774333	4.70069	0.460314	1.83436	0	0	1.11383	0.6296
TCGA-D7-6522-01	566	0	8.97752	9.66702	8.98429	9.25213	8.14706	6.39805	6.86705	3.32356	9.45485	6.74035	6.86611	0	3.66443	9.27394	9.60813	3.86604	9.55442	2.01012	0.14005	0.14005	1.83443	6.01003	4.14212	10.935	10.5871	0.262873	2.0876	0.642899	0.372248	0.470831	0	0	0	0.372248	0.14005	0.917614	0.14005	0	0	1.67889	3.9271	0.718969	0.855682	0.14005	0	0.372248	0.560561
TCGA-IN-A6RJ-01	379	0	8.47115	9.16323	8.47885	9.06804	7.82361	5.48101	6.45089	3.05961	8.95011	6.08191	6.21157	0.291664	3.82215	8.03621	8.91128	4.27829	9.73253	2.13421	0	0	1.47854	6.42049	3.94735	10.4435	10.1096	0	2.00612	0	0.291664	0	0	0.51719	0.291664	0.51719	0	0.51719	0	0	0	0.291664	3.13604	0.856376	1.21508	0	0	0	0.51719
TCGA-B7-5818-01	356	0	8.36562	9.0329	8.3661	9.04477	5.49746	7.17122	5.9315	3.06747	8.7653	7.13148	6.58953	0	2.15633	7.40625	8.81509	2.72373	9.18205	3.23109	0.298061	0.713799	3.68616	6.78568	3.91125	10.4834	9.52822	0	2.33946	0.527381	0	0	0	0	0	1.49794	0	1.49794	0.298061	0.298061	0.298061	1.23277	3.18905	3.53618	1.70732	0	0	0.298061	1.41711
TCGA-D7-6521-01	564	0	8.3306	9.01659	8.34512	8.68646	7.00644	5.99242	6.14697	2.82455	9.00966	6.55466	6.00189	0.141877	4.33471	8.04049	9.45746	3.68182	9.10536	2.13645	0.141877	0.141877	3.84766	6.36057	3.43002	10.8883	10.4558	0	1.27854	0.141877	0.37659	0.266104	0.266104	0.266104	0.984618	0	0.141877	0.649516	0	0	0	0.984618	2.45706	0.925985	0.56655	0.141877	0	0.266104	0
TCGA-BR-7197-01	280	0	9.12975	9.82739	9.13857	8.98513	7.78445	6.36279	8.03124	3.32215	9.73269	6.55372	5.81282	0	4.98353	8.40083	8.76648	2.9423	9.51477	2.27836	5.02324	4.97297	1.64119	6.00085	4.43869	9.97825	8.45881	0	2.34351	0	0.363276	0	0.198044	0	0	0.198044	0	0.505038	0.363276	0.198044	0	0	1.5525	0.739592	0.505038	0	0	0.629176	0.363276
TCGA-HU-A4H5-01	724	0	8.78706	9.49386	8.803	9.23894	4.87227	6.19659	6.11586	2.92881	9.10398	6.95714	5.32681	0	1.54216	6.6922	8.90051	4.13998	10.173	2.75358	5.55385	5.51829	3.07786	6.34723	4.07402	8.09146	8.53256	0	3.15198	0	0	0	0	0.511701	0.288229	0.694241	0.288229	0	0.288229	0	0	0.288229	5.3461	1.46802	0.288229	0	0	0.694241	0
TCGA-SW-A7EA-01	579	0	8.70532	9.38729	8.70924	9.31474	7.04808	6.04904	7.4011	3.18842	9.05697	6.20469	6.10357	0	1.88178	7.34232	8.3927	3.59374	9.4568	1.97179	0.116601	0.401915	1.76185	6.11018	4.29352	10.2934	8.39003	0	1.76185	0.31555	0.805007	0.221015	0	0	0	0.401915	0	0.687818	0.481411	0	0.221015	1.37829	2.2285	1.0915	0.805007	0	0	0.748128	0.116601
[truncated: 517 more columns]
