# Supplementary material for: A six‐microRNA signature to predict outcomes of patients with gastric cancer
Source: FEBS Open Bio. 2019 Jan 31;9(3):538–47. doi: 10.1002/2211-5463.12593 (PMC6396146; doi:10.1002/2211-5463.12593)
Supplement: Supplementary file 2 — Table S2. Test set. [file FEB4-9-538-s002.xlsx]

## Sheet: Table S2
Table S2. test set
	OT	OS	hsa.let.7a.1	hsa.let.7a.2	hsa.let.7a.3	hsa.let.7b	hsa.let.7c	hsa.let.7d	hsa.let.7e	hsa.let.7f.1	hsa.let.7f.2	hsa.let.7g	hsa.let.7i	hsa.mir.1.1	hsa.mir.1.2	hsa.mir.100	hsa.mir.101.1	hsa.mir.101.2	hsa.mir.103.1	hsa.mir.103.2	hsa.mir.105.1	hsa.mir.105.2	hsa.mir.106a	hsa.mir.106b	hsa.mir.107	hsa.mir.10a	hsa.mir.10b	hsa.mir.1179	hsa.mir.1180	hsa.mir.1181	hsa.mir.1185.1	hsa.mir.1185.2	hsa.mir.1197	hsa.mir.122	hsa.mir.1224	hsa.mir.1226	hsa.mir.1227	hsa.mir.1228	hsa.mir.1229	hsa.mir.1234	hsa.mir.1237	hsa.mir.1245	hsa.mir.1247	hsa.mir.1248	hsa.mir.1249	hsa.mir.1250	hsa.mir.1251	hsa.mir.1254	hsa.mir.1255a
TCGA-CD-A4MI-01	358	1	8.2283	8.91222	8.22957	9.05441	7.62937	5.15809	6.66465	3.17422	8.59392	5.49683	6.22407	0.75803	5.25264	8.21734	9.2893	4.43905	9.73982	1.99481	0.519056	0.204421	2.97546	5.45117	3.90731	9.92321	8.54077	0	1.58018	0	0	0	0	0	0	0.859035	0	0.645665	0.204421	0	0	0.950768	3.32374	0.950768	0.204421	0	0	0	0.204421
TCGA-VQ-A927-01	200	1	8.49984	9.20233	8.50959	8.9702	4.71349	6.2653	6.44299	3.01129	8.89688	6.54849	6.09119	0	3.91673	7.95054	8.51347	3.93816	10.0012	2.45177	0	0	2.15369	6.06689	4.46856	9.74726	10.0758	1.15568	2.24418	0	0.736247	0	0	0	1.51211	0.736247	0	0.434404	0.858707	0.240607	0	0.736247	0.434404	0.736247	0.736247	0	0.596672	0.240607	0.240607
TCGA-VQ-A8PP-01	712	1	9.34752	10.0338	9.34575	9.96817	6.69551	6.31292	7.27107	3.42783	9.24083	6.44787	6.20609	0.188149	3.37258	7.45932	8.86649	4.16749	10.2872	2.68532	0	0	1.46145	6.1134	4.29667	9.84696	8.92054	0	2.49969	0.603251	0.483067	0	0.188149	0	0.188149	0.710527	0	0.346441	0.603251	0	0	1.18697	2.5968	2.10966	0.603251	0	0	1.12172	0.603251
TCGA-BR-7717-01	552	1	8.53599	9.2251	8.53656	8.85999	7.0324	5.99252	7.07571	2.96265	9.34014	5.86992	5.56264	0	4.61774	7.68239	8.95708	3.80459	9.99296	1.88256	0.83753	0.684605	2.14432	6.41259	4.3857	9.76561	8.41033	0	2.41212	0	0	0	0	0	0.28342	0.684605	0	0.28342	0	0	0.28342	0	1.97763	0.503998	0.684605	0	0	0	0.503998
TCGA-VQ-A8PQ-01	476	1	9.36117	10.0551	9.36868	9.72206	8.49708	6.20887	7.11146	3.83496	9.64653	6.7647	6.97469	0	2.087	9.89518	9.85401	5.35964	9.84881	1.92501	0	0	2.22637	5.90804	4.17799	10.9714	10.0825	0	2.02076	0.295965	0.158893	0	0	0	0.295965	0.295965	0	0.709645	0.158893	0.158893	0.158893	1.17519	3.87864	1.00141	1.00141	0	0	0.416494	0.416494
TCGA-VQ-A922-01	275	1	8.88557	9.58664	8.88334	9.08084	7.30837	6.25225	7.85443	3.14269	9.44539	6.41439	6.67281	0	2.77083	7.91204	8.56711	3.57808	9.88232	2.12688	4.2544	4.22071	3.37395	6.38104	4.55092	10.7241	9.72136	0.859117	2.84132	0.177677	0.328496	0.328496	0	0.177677	1.94985	0.679148	0.177677	0.679148	0.328496	0	0	1.36522	4.74103	0.679148	0.859117	0	0.177677	0.459523	0
TCGA-VQ-A928-01	174	1	8.70082	9.39192	8.71117	9.04194	7.65766	5.88809	7.07059	2.67511	8.94439	5.74322	5.97762	0	3.74429	8.27135	8.80084	3.46446	9.66418	2.11002	0	0.115874	1.40398	6.03039	4.39114	10.074	9.0594	0.399727	2.66661	0.115874	0.620565	0.115874	0.115874	0	0.684527	0.219704	0	0.552231	0.313761	0	0	0.855009	3.36342	0.620565	1.5445	0.313761	0.219704	0.478883	0.219704
TCGA-BR-8484-01	766	1	9.40844	10.1067	9.41324	9.6089	7.70607	6.29835	7.36043	3.55868	9.83752	7.34712	6.75978	0	2.83276	8.33354	9.48356	3.63184	9.61087	2.13571	0	0	2.1968	6.26647	4.48816	9.66363	8.9546	0.427277	2.13571	0.725689	0	0	0.725689	0	3.37599	0	0	0.725689	0.427277	0.427277	0.427277	0	1.55425	0.427277	1.43472	0	0.427277	0.955216	0.725689
TCGA-VQ-A94O-01	640	1	8.56415	9.24742	8.57427	8.43769	5.77219	5.7303	7.98084	2.94164	8.81911	6.34017	5.52152	0.24719	3.16607	6.66146	8.45216	3.33935	10.3905	3.32936	5.77394	5.76166	2.43147	7.33969	4.52935	9.8741	10.1494	0	4.05431	0.445226	0.24719	0	0	2.86476	0.876347	1.47363	0.445226	1.40723	0.98676	0	0.24719	0.445226	3.31927	0.98676	0.98676	0.752211	0.24719	1.75218	0
TCGA-VQ-AA64-01	560	1	8.94469	9.63351	8.95044	9.60497	6.74638	6.38587	7.43478	3.57381	9.2142	6.05984	6.21909	0	3.7015	7.84395	8.611	3.83875	9.99086	2.37132	0.632792	0.632792	2.26259	6.46658	4.40675	10.442	9.47072	0	3.01666	0	0.365636	0	0	0	0.632792	0.934134	0.199437	0.365636	0.50811	0	0	1.8401	1.40855	1.51104	0.632792	0.365636	0.365636	0.365636	0.199437
TCGA-VQ-A8PD-01	496	1	8.52296	9.2127	8.54515	8.99826	6.64543	6.00782	6.78712	3.24502	9.03869	6.36873	6.22118	0	4.65031	8.29272	9.07579	4.42063	9.91082	2.21502	0	0	0.954296	5.84312	4.41206	10.4008	9.47067	0.163332	2.42398	0	0.303694	0	0	0.163332	0.163332	0.426757	0	1.08238	0.303694	0	0	1.08238	1.34517	1.14075	1.39035	0	0	0.635059	0.724918
TCGA-CG-4441-01	426	1	8.39549	9.07354	8.40228	8.73109	6.78302	6.93844	6.2048	3.31635	8.89625	7.26657	6.76067	0	1.24989	7.35155	8.87384	3.0796	9.65082	2.79452	0.129564	0.24425	2.96518	6.72909	4.35736	10.0968	9.99444	0.129564	2.55696	0.347126	0.604311	0.440399	0.24425	0.129564	1.61176	0.924913	0	0.677181	0.52571	0.24425	0	1.49477	2.98634	0.924913	0.978319	0.129564	1.58377	0.24425	0.978319
TCGA-VQ-A8PH-01	389	1	8.78848	9.46686	8.784	9.16098	5.69483	7.28616	7.99838	3.60008	9.5402	7.35073	6.1951	0	2.75106	6.80831	9.31393	3.73377	9.69039	3.36462	5.87581	5.94762	2.49889	7.50225	4.27947	10.3664	11.1581	0.716421	2.93389	0	0	0	0	0.299387	1.64642	2.93389	0.299387	3.35248	2.16087	0	0.299387	0.299387	4.39786	0.873852	0.529488	0.529488	0.529488	1.77265	1.71153
TCGA-HU-8243-01	180	1	8.80857	9.48118	8.80031	8.96242	6.31197	7.05696	6.45097	3.53048	9.42871	6.79548	6.36353	0	1.46187	6.72482	8.98791	3.38441	10.0394	3.1585	5.0203	4.93349	3.29024	6.90495	4.81183	9.81054	9.86899	0	4.14794	0	0.508505	0	0	0.843982	0.508505	2.60958	0	1.60479	1.84094	0	0	0	1.29506	0.508505	1.46187	0	1.72982	0.508505	0.843982
TCGA-VQ-A8DU-01	166	1	8.91351	9.60765	8.92111	9.14459	6.99316	6.93929	8.10444	3.93928	9.98001	7.22317	6.38767	0	3.09219	7.62636	8.90837	4.14761	10.3518	3.03665	5.26272	5.16792	2.95743	6.65436	4.62265	10.1273	9.49937	0	3.46395	0.334116	0.334116	0.334116	0	0	1.60283	1.51959	0	0.584119	0.950429	0	0	0.950429	2.14446	1.60283	0.334116	0	0.584119	0	0.950429
TCGA-VQ-A925-01	138	1	8.95064	9.64508	8.96549	9.77785	6.37052	6.42664	6.8359	3.58271	9.22684	6.0765	6.05568	0	4.15612	7.3215	8.68075	3.99892	9.53593	2.05521	0	0	1.83435	6.40641	4.46274	10.3755	10.1725	0	2.97392	0	0	0	0	0	1.04972	0.269626	0	0.481778	0.269626	0	0.269626	0.935064	1.48257	1.15257	1.15257	0	0	1.67385	0.656704
TCGA-VQ-A91U-01	52	1	9.09634	9.78168	9.10382	9.22946	5.59618	7.19957	6.68309	3.6693	9.67805	6.9592	5.90146	0	1.91017	5.97514	9.17701	4.35491	10.304	2.42263	0	0.599953	2.67852	6.78616	4.72922	11.5139	8.80921	0	2.81053	0	0	0.344311	0	0	2.26502	1.11681	0.599953	0.344311	0	0	0	0	0.599953	0.344311	0.344311	0	0	0.803369	0.803369
TCGA-VQ-A924-01	1686	1	8.74415	9.4283	8.73751	9.33178	7.22025	6.32899	6.72022	3.10235	8.9881	6.5191	6.52728	0	4.51706	7.91146	8.7872	3.71901	10.0263	2.02518	0.409429	0.225523	1.84254	5.92329	4.53622	9.96268	9.08553	0	2.76794	0	0.225523	0	0	0.225523	0	0.564709	0.225523	0.225523	0.225523	0	0	1.18687	2.63203	0.817527	1.33045	0	0	0.564709	1.26124
TCGA-CG-5718-01	1095	1	8.80741	9.50164	8.81724	9.88134	6.08832	7.34851	7.18524	3.34056	9.10236	6.94801	6.34819	0	2.65671	7.59731	9.17852	2.58535	9.11115	2.62167	4.82756	4.78133	1.73374	7.60442	4.32531	10.349	10.2807	0.219423	4.05061	0.219423	0.219423	0	0	0.219423	0.905089	1.23941	0	1.16572	0.399257	0	0.399257	1.43262	1.85597	1.16572	1.30805	0.219423	0.551627	0.219423	0.683821
TCGA-VQ-A8PB-01	1043	1	9.04109	9.73617	9.04697	9.60981	6.31191	6.44804	7.20453	3.08625	9.19173	6.6006	6.2987	0	1.94981	6.95018	8.62773	3.61535	9.85749	2.24478	1.89093	1.82837	2.65747	6.54846	4.66227	11.0239	9.24672	0.337775	2.40203	0	0.337775	0.337775	0.337775	0	1.22699	0	0.337775	0	0	0	0	1.61308	4.28393	1.33836	0.337775	0	0	1.22699	0.790943
TCGA-VQ-AA6G-01	792	1	8.78817	9.47682	8.78316	9.25541	6.47552	5.76379	6.60196	2.87304	9.10458	6.27055	5.62806	0	3.4682	7.22534	8.44587	3.75818	9.6373	1.74889	0	0.13443	2.72422	5.82681	4.4138	10.7561	9.13148	0.252911	1.93142	0	0.13443	0	0	0.948848	0.35883	0.622353	0	0.541989	0.454597	0.252911	0	0.252911	1.35524	0.830717	0.13443	0	0	0.454597	0
TCGA-BR-6456-01	526	1	8.2994	8.99199	8.29449	8.82049	7.36706	6.50321	6.37503	2.64625	8.69364	5.90949	5.94055	0.0939493	5.15777	8.55701	8.96642	2.96123	8.98867	1.5974	4.23078	4.21344	1.34979	6.01517	3.84598	10.8052	10.483	0	1.72806	0.52445	0.33219	0.179826	0.179826	0.179826	0.258907	0.464379	0.0939493	0.400467	0.33219	0	0.0939493	1.44707	2.83651	0.52445	0.581117	0.179826	0.0939493	0.179826	0.400467
TCGA-CD-8532-01	354	1	9.07422	9.76818	9.07377	9.55806	7.87573	5.94765	6.80838	3.10844	9.27639	6.53852	6.24928	0	3.7981	8.22569	9.49922	3.40066	9.82222	1.97279	0.24795	0	2.45899	5.55589	4.59721	10.2094	8.32574	0	2.24515	0.446473	0.446473	0	0	0	0	0.446473	0	0.446473	0.612039	0.24795	0	0.446473	5.3367	0.446473	0.878372	0	0	0	0.24795
TCGA-D7-6527-01	312	1	8.64125	9.33783	8.64828	9.42814	7.04508	6.73075	7.70243	2.82949	9.00629	7.15102	6.56111	0	3.95189	7.53527	9.03855	3.06402	8.96216	2.20364	5.40736	5.41057	2.03149	6.34545	3.89526	9.3209	9.49123	0.164723	2.69382	0.164723	0.164723	0	0	3.56109	1.20233	0.888931	0.164723	0.639393	0.54015	0	0.164723	0.429961	2.52254	0.72967	1.02628	0	1.79406	0.639393	0.30611
TCGA-CD-8527-01	218	1	9.0675	9.76817	9.07617	9.23718	6.77149	5.68207	8.15569	3.12924	9.74357	6.66742	5.5888	0.137743	4.21148	7.33693	8.31442	2.64926	8.99762	1.4113	4.32126	4.28327	1.37463	8.15153	4.41482	9.39833	8.15642	0.137743	2.57336	0.137743	0.258789	0.137743	0	0	0.258789	0.366753	0	0.366753	0.258789	0.137743	0.137743	0.137743	0.964885	0.634502	0.709888	0.258789	0	0.964885	0.464188
TCGA-CD-A486-01	192	1	8.3856	9.07888	8.38895	8.47982	6.63728	6.08146	7.83774	2.94208	8.66297	6.44766	6.34532	0	1.7349	7.7977	8.49285	3.20684	10.506	2.73204	5.57271	5.56311	2.70838	6.35971	4.39544	10.3536	9.37223	0	3.22127	0	0.541281	0.306825	0	0.731073	0	1.25668	0	1.14887	1.25668	0	0	1.79632	3.90155	0.731073	0.731073	0.890526	0.541281	1.02802	0
TCGA-BR-7901-01	105	1	8.70934	9.39842	8.71935	9.52145	7.79114	5.96794	7.1167	2.94341	8.71507	6.12456	6.03038	0.173337	4.23059	8.45964	9.50868	3.24278	9.19287	1.56556	4.95586	4.90668	1.67768	5.54421	4.05665	10.2545	8.82885	0	2.19157	0	0	0.173337	0.173337	0.173337	0.173337	0.665949	0	0.321021	0.563647	0	0	0.994512	2.75766	0.665949	0.758749	0	0.173337	0.173337	0.321021
TCGA-F1-6875-01	2197	1	9.17745	9.88181	9.18373	9.44364	7.45149	6.80686	7.53552	3.38371	9.7224	6.70001	5.99211	0	3.35599	7.61145	9.91311	4.49307	10.6208	2.8712	0.960145	1.22909	1.85216	6.95442	5.38245	10.2833	9.0599	0	2.84029	0.237976	0	0	0	0	2.26153	0.591135	0	0.430066	0	0	0	0	1.85216	0.430066	1.30476	0	0	0.960145	0.729825
TCGA-CG-5726-01	881	1	8.26871	8.95895	8.28398	9.23001	6.39874	6.91071	5.91031	2.64331	8.51107	6.92365	6.42533	0	4.74407	7.95322	9.15079	3.13491	9.18258	3.40984	0.15299	0.507572	2.86399	6.99446	4.58198	11.5108	9.44679	0	3.49865	0.15299	0.402754	0.402754	0	0.402754	1.29336	1.78497	0	0.768807	1.24694	0.15299	0.28565	0.402754	2.15227	1.83896	1.24694	0	0.768807	0.842646	0.28565
TCGA-FP-7735-01	106	1	8.92596	9.6087	8.92846	8.92228	7.73157	6.59332	7.50466	3.4163	9.87462	6.38034	6.15507	0.337021	3.44228	7.9128	8.65399	3.78607	9.89457	1.52756	0	0.337021	2.02982	6.60992	4.43983	10.1369	9.3729	0.182642	2.46986	0	0.470724	0.182642	0	0.694108	0.182642	0.337021	0	1.03085	0	0	0	0.694108	1.97573	1.33642	0.588641	0.182642	0.182642	0.588641	0.588641
TCGA-VQ-A91Q-01	633	1	8.93562	9.62326	8.9333	9.74541	7.19057	5.8934	7.35302	3.34806	9.08969	6.4407	6.50979	0	1.98591	7.78175	9.01597	4.1921	9.75913	2.12026	0	0.190226	2.91183	6.66972	4.86804	10.1518	9.56629	0.349985	2.26077	0	0.190226	0.190226	0	0.487701	0.608728	0.487701	0	0.190226	0.902865	0.190226	0	0.902865	1.42138	2.69655	0.814097	0.190226	0	1.05977	0
TCGA-R5-A804-01	140	1	8.92847	9.62715	8.92717	9.45168	6.38386	6.44421	6.85272	3.4562	9.41814	6.87008	6.16192	0	3.49421	7.0772	8.88845	4.3131	10.5386	2.93406	0.801039	0.47867	2.19512	6.43243	4.63982	10.2106	9.71091	0.47867	2.58615	0	0.47867	0	0.47867	0	1.24003	0.801039	0.47867	1.40355	0	0	0	1.87569	2.58615	0.801039	0.801039	0.47867	0	0.801039	0.47867
TCGA-D7-A748-01	132	1	8.4442	9.1179	8.44055	9.16073	7.7182	6.45081	6.74712	3.0842	8.88579	6.70171	6.68286	0	2.24932	8.82164	8.91294	4.83987	10.1975	2.59291	0.302611	0.302611	1.58663	6.0597	4.21642	10.4895	9.85768	0.302611	2.04309	0	0.722786	0.722786	0	0	0.302611	0.302611	0	1.7217	1.01774	0.302611	0	1.43043	4.19001	0.302611	0.302611	0	0	0.302611	0
TCGA-VQ-A8PM-01	57	1	9.07605	9.76475	9.07671	9.41243	6.88461	6.34554	7.1179	3.55405	9.50651	6.96492	6.52466	0	3.81649	7.63997	9.34775	4.1793	10.2466	2.51108	0.243772	0	3.40988	6.48206	4.8279	10.023	9.50277	0.439613	3.18587	0.243772	0.743941	0	0	5.54546	1.58201	0.243772	0	0.867212	0.603309	0	0	0.243772	2.25734	1.46155	1.16578	0	0	0.743941	0.743941
TCGA-VQ-A8PC-01	1407	1	9.2406	9.93772	9.2427	9.60777	6.89274	6.104	7.15371	3.51297	9.72102	7.00017	6.48625	0	3.77661	7.92819	9.45981	4.4677	10.0504	2.45676	0.241778	0.241778	1.90862	6.32437	4.89422	9.46735	9.11303	0.436332	2.59859	0.128179	0.436332	0	0	0	0.241778	0.521041	0	0.739099	0	0	0	0.739099	1.7316	0.671561	0.861859	0	0.34378	0.436332	0
TCGA-BR-7723-01	874	1	9.2105	9.89778	9.21593	9.27537	7.59328	6.01328	8.78046	3.2278	9.77977	6.62305	6.53519	0	1.71557	8.23377	9.5048	4.16748	10.6577	2.09492	5.20696	5.25868	3.60845	7.15531	4.95832	9.37739	9.71734	0	3.04211	0	1.90208	1.18782	2.39559	6.9991	1.60741	2.22621	0.451063	0.617869	0.250751	0	0	0.617869	3.32464	0	1.27114	0.617869	0	0.996927	0.760787
TCGA-BR-6705-01	779	1	8.56325	9.26253	8.57586	9.30791	8.64828	6.52631	6.84168	2.89164	8.63144	6.24843	6.70816	0.787911	4.81832	8.92141	8.99646	3.54288	9.32287	2.07355	0.214918	0	1.94505	5.84786	3.70279	10.5375	11.017	0.541905	2.68555	0	0.891406	0.541905	0.541905	0	0.214918	1.07092	0	0.672454	0	0	0	2.18741	4.93002	0.672454	1.07092	0	0	0.787911	0.214918
TCGA-BR-8382-01	762	1	9.43354	10.1366	9.44099	9.92945	6.94351	6.15646	7.00341	3.07681	9.47454	7.00745	6.41953	0	3.09137	7.83162	9.21195	3.64389	9.45413	1.99685	1.50435	1.50435	2.15629	5.93283	4.58252	10.1808	8.21407	0	2.84682	0	0.492612	0	0	0	0	0.492612	0	0.492612	0.821175	0.276337	0.276337	0.492612	1.95268	0.821175	1.17188	0	0	0.492612	0.670327
TCGA-D7-A6EZ-01	618	1	7.80012	8.50413	7.81859	8.17549	5.7771	6.21693	5.33913	3.52713	8.25201	6.19846	6.3388	0	2.07596	7.38611	8.23328	3.7743	10.2352	2.99981	0	0	2.48563	6.38379	4.13755	9.67581	9.56448	0	1.92736	0.312587	0	0	0	0	0	0.742352	0	0.550382	0.312587	0	0	1.87247	1.37008	2.38948	0.742352	0	0	1.92736	0.312587
TCGA-VQ-A8E0-01	562	1	8.74751	9.4375	8.75559	9.24484	4.95465	6.43858	7.29749	3.04331	9.41075	6.567	6.37042	0	2.53613	5.61061	8.56987	3.81214	10.0496	2.20728	5.54859	5.60783	1.99075	7.89804	4.49418	8.66053	9.03075	0	3.29742	0.409247	0.225414	0	0	0.923087	1.61849	0.923087	0	0.409247	1.66739	0	0	0	1.01881	1.51288	1.01881	0.564475	0	0.923087	0.698814
TCGA-BR-6706-01	549	1	8.20252	8.91114	8.21957	9.0946	7.83591	6.40178	6.35499	3.21247	8.46421	6.52228	6.66888	0.738885	5.31476	8.64464	10.0097	4.06568	9.08936	2.42302	0	0.197801	1.79684	6.00814	4.04675	10.6026	9.93885	0.197801	1.6401	0	0.628545	0	0	0	0	0	0.197801	0.628545	0.197801	0	0	1.15914	2.58387	1.40169	0.838251	0	0.197801	0.504502	0.197801
TCGA-RD-A8NB-01	513	1	8.84087	9.53408	8.84556	9.38488	7.91378	6.097	7.53454	3.47342	9.03199	6.33488	6.41725	0.708093	5.09349	8.71307	8.49386	3.67232	9.62408	2.1193	0.108367	0	1.73919	5.77791	4.27297	10.0721	9.38646	0.295183	2.6506	0.108367	0.376948	0.108367	0.206132	0	0	0.999476	0.108367	0.376948	1.15521	0.295183	0.108367	1.11849	2.38355	0.588454	0.864361	0	0.376948	0.708093	0.452531
TCGA-VQ-AA6I-01	491	1	8.76242	9.45429	8.76771	9.63529	6.88412	6.33535	6.3823	3.26921	8.93128	6.33304	5.82263	0.231688	3.99726	7.56736	8.93753	4.11885	9.9687	2.31505	0	0	0.941708	6.45335	4.90537	9.95291	9.25034	0.577837	3.06043	0	0	0	0	0.231688	1.20793	1.20793	0	0.714373	0.834487	0	0	0.419665	1.98203	0.941708	0.577837	0	0.419665	1.35273	0
TCGA-BR-8296-01	474	1	8.82866	9.52	8.82327	9.64498	6.75123	6.30692	6.47357	3.18532	8.92899	6.60447	6.20508	0	3.4313	7.85136	9.81307	3.28479	9.6782	2.67302	0	0.351618	2.09964	6.40353	4.85071	9.58032	9.24557	0.351618	1.86837	0	0.351618	0.351618	0	0.351618	0	0.611248	0.351618	0.987852	0.611248	0.351618	0	0.817175	1.65128	1.3736	0.817175	0	0	0.351618	0
TCGA-BR-8059-01	439	1	8.52229	9.22564	8.53936	9.1197	7.25998	5.86297	6.73532	2.52764	8.58378	5.94397	5.93357	0.146574	4.33467	7.79915	8.83607	2.92748	9.07076	1.74673	2.96886	2.83919	2.01121	5.58012	3.80059	9.86426	8.53043	0	2.449	0.146574	0.146574	0.274386	0.274386	0	0.489467	0.489467	0	0.387698	0	0.146574	0	1.06276	2.25387	1.98985	1.06276	0.146574	0.146574	0.387698	0
TCGA-BR-A44U-01	422	1	9.13606	9.84482	9.14609	8.78969	7.07749	6.32943	7.62407	4.57699	10.3108	7.84812	6.77742	0	4.17929	7.83375	8.64491	4.40409	10.5323	2.86024	0	0	3.09543	6.45917	5.31934	9.67983	8.68868	0	1.11783	0	0	0	0	0	0	0.707597	0	0.415121	0.707597	0	0	0.707597	2.55216	1.40789	1.11783	0	0	0.415121	0
TCGA-CD-5801-01	401	1	8.44207	9.14036	8.45197	9.35415	7.23576	6.93764	5.97279	3.2619	8.85222	7.06626	6.84695	0	3.25151	7.87553	9.21689	2.76276	9.22799	3.241	0	0	2.53409	7.17608	4.60294	9.658	9.4878	0	2.08156	0.732143	0.43163	0	0	0	0.43163	0	0	1.5641	0.593133	0	0	0.732143	2.9054	1.5641	1.76779	0.238925	0.43163	1.61904	0
TCGA-BR-8371-01	359	1	8.50778	9.19824	8.51116	8.84778	8.39225	5.15074	6.36993	2.89854	8.66958	5.82665	5.74144	0.410004	4.87584	9.56924	9.97296	4.22918	8.91925	1.33171	0.291089	0.156098	1.685	4.90067	3.68952	10.7604	9.33308	0.225869	1.60344	0.156098	0.225869	0	0	0	0.156098	0.225869	0	0.0810923	0	0	0	0.699948	2.72071	0.780512	0.780512	0	0	0.0810923	0.0810923
TCGA-BR-8080-01	292	1	8.58501	9.27969	8.58505	9.35242	7.68907	5.69896	6.89539	2.37142	8.46734	5.73669	6.14912	0	4.42288	8.6531	9.40716	3.30572	8.84924	1.29442	1.80452	1.40863	1.9714	5.53547	3.88072	10.1937	8.93145	0	2.39181	0	0.199457	0	0.199457	0	0	0.36567	0	0	0	0	0	0.934202	2.30761	0.743698	0.934202	0.199457	0	0.199457	0
TCGA-VQ-A91X-01	289	1	8.41413	9.1143	8.42187	8.76724	5.90066	6.33792	5.80513	3.1009	9.20705	6.20238	5.39814	0	3.09079	6.68951	9.18846	4.29543	10.1115	2.93745	0.20159	0	2.01184	6.86138	4.57511	11.0236	8.79377	0	1.657	0.20159	0.20159	0	0.20159	0.36928	1.36187	0	0	0.20159	0.20159	0.20159	0	0.512846	2.90129	1.30295	0.941343	0	0	0.20159	1.02488
TCGA-BR-8590-01	284	1	8.97914	9.67163	8.98026	9.03511	8.01833	5.48835	7.36381	2.92032	9.2375	6.76216	5.83796	0	4.68504	8.73236	9.02491	3.31774	8.94196	1.10915	2.64718	2.66018	1.46435	4.99739	3.7681	10.3383	8.5696	0	2.03463	0	0	0	0.169495	0	0	0.654164	0	0.314383	0.314383	0	0	0.745854	2.12683	0.44091	0.745854	0.44091	0	0	0
TCGA-R5-A805-01	281	1	9.51229	10.2026	9.51493	9.33838	6.32582	6.86873	7.74497	3.87577	10.2346	7.60734	6.79149	0	3.62776	7.14693	9.08379	4.24627	10.472	2.37106	0	0.365551	4.18772	7.25329	5.24871	10.2283	9.00477	0	2.2391	0	0.365551	0.365551	0	0	0.365551	0.632662	0	0.632662	0.365551	0.365551	0	0.843258	1.76719	1.01712	0.632662	0	0	0	1.16519
TCGA-BR-8687-01	250	1	9.39571	10.0897	9.3946	9.43165	8.00901	6.11205	7.92611	3.39312	9.82674	6.93876	6.7694	0.198468	4.50612	8.2865	8.80836	3.18926	9.82512	1.99694	4.42275	4.48406	1.99694	5.55409	4.82508	9.95086	8.66625	0.740824	3.13346	0.198468	0.363994	0	0.198468	0.198468	1.79993	0.198468	0.198468	0.363994	0.363994	0	0.363994	0.198468	2.38683	1.09051	0.840357	0	0	0.505973	0.363994
TCGA-CG-5734-01	243	1	8.31108	8.99224	8.3129	9.08247	6.01668	6.88467	6.13886	2.90472	8.76683	7.15887	6.76938	0	3.61813	7.20162	8.75859	2.8805	9.06122	3.4247	0	0	2.7636	6.26283	4.30074	9.68852	9.63612	0	2.3621	0.50407	0	0.197606	0	0.738316	1.1584	0.738316	0	0.837633	0.50407	0	0.197606	0.362533	3.08987	1.40087	1.50312	0	0.927971	0.197606	0.738316
TCGA-BR-A452-01	229	1	8.61186	9.27797	8.6264	9.47021	6.52515	6.91349	6.4565	3.11243	8.68917	6.69345	6.13215	0	3.50295	7.5716	8.95077	3.94393	10.2631	3.52578	5.27324	5.14324	3.94393	7.06269	4.49092	10.5205	10.765	0	3.32663	0.929787	0.569275	0	0	0	3.52578	2.06722	0.929787	0	0	0	0	0.569275	5.19983	1.40314	0	0	0.569275	0.929787	0.569275
TCGA-FP-A4BF-01	168	1	8.90061	9.58801	8.89897	9.0757	7.2647	6.19939	7.05098	4.25682	9.74149	7.00295	6.87418	0	2.16696	7.54788	8.40405	4.13309	10.4166	2.91215	0.676238	0	3.33438	6.18854	4.47713	10.0711	8.83515	0	2.49439	0.394224	0.394224	0	0.394224	0	0.676238	0	0	1.22852	0.394224	0	0	0.676238	1.76342	2.16696	0.676238	0	0	0	0.676238
TCGA-BR-A4CS-01	45	1	8.7191	9.41386	8.72535	9.02662	6.98714	6.25777	7.50517	3.84635	9.4708	6.45766	6.68015	0	1.91132	7.65868	8.73797	4.10784	10.6159	3.07171	0.242462	0	2.38672	5.91065	4.79046	9.48643	9.54361	0	3.01951	0	0.437458	0	0.242462	2.74357	0	0	0	1.16161	0.242462	0.600565	0.242462	1.32011	1.32011	1.16161	0.437458	0	0	0.600565	0.740761
TCGA-ZQ-A9CR-01	24	1	9.181	9.86535	9.1736	9.46254	6.96186	6.1956	7.62403	3.03496	9.62272	6.55363	6.96119	0	3.35267	8.27895	8.67203	3.67432	9.77972	2.52973	4.2047	4.16889	1.96412	6.2118	4.63765	9.26156	9.05685	0.386237	2.58455	0	0.211651	0.664165	0	0.211651	0	0.664165	0	1.27896	0.386237	0	0	1.85965	0.778676	0.88141	0.88141	0	0	0.386237	0
TCGA-VQ-A8E3-01	661	1	9.26303	9.95394	9.26244	9.52688	5.78212	6.15285	6.60368	3.30667	9.772	6.8395	6.54975	0	1.26542	7.29076	9.1292	4.0176	9.98392	2.65945	0.248993	0	2.53307	7.05733	4.87779	10.0367	9.43823	0	2.91936	0.248993	0.448184	0	0	0	0	0	0.248993	0.614212	0	0	0	0.991916	1.65651	0.448184	0.448184	0	0	0.756559	0.614212
TCGA-BR-7851-01	574	1	8.82888	9.5402	8.8429	9.25374	7.18812	6.25941	6.96816	2.82515	9.10546	6.30825	6.12137	0.334031	4.2022	7.95858	9.00826	3.07374	9.4479	2.14419	0	0	1.42856	5.87589	4.17818	9.21443	9.22273	0	2.61672	0	0	0	0.334031	0	0	0.334031	0	0	1.09291	0.334031	0	1.09291	3.01714	2.18961	0.583987	0	0	0.334031	0.783792
TCGA-CD-A48C-01	353	1	8.73762	9.42455	8.74208	9.30262	7.01231	6.28766	7.42778	3.2568	9.01861	6.32795	6.12635	0	2.00417	8.40514	8.859	3.97166	10.1759	2.45958	0	0	2.03571	6.58719	3.93516	10.187	9.14568	0	2.75633	0.213315	0.213315	0.389029	0.213315	0.668392	0	0.783386	0	1.14421	0.389029	0.213315	0	1.56953	2.41808	0.979986	0.783386	0	0.213315	0.213315	0.783386
TCGA-BR-8060-01	348	1	8.31175	9.00123	8.31374	8.79755	6.79515	5.80716	6.63317	2.4105	8.49532	5.75289	5.90577	0	4.00464	7.8866	8.86362	2.76451	9.86517	2.20955	5.20858	5.25317	2.62781	6.41131	4.46156	9.45757	9.12008	2.28111	3.84461	0	0	0	0	0.203204	7.05486	1.10787	0	0.372008	0.51639	0	0	0.642532	1.17965	1.10787	0.754529	0.372008	0	0	0.203204
TCGA-VQ-A8PO-01	282	1	9.00318	9.69925	9.0027	9.20981	6.00459	6.79962	6.77565	3.29928	9.53185	6.65174	6.81917	0	1.70655	7.41069	8.72964	3.89179	10.2599	2.69813	0	0	2.45364	6.68328	4.88364	9.79207	9.46456	0	3.27522	0.959615	0.27925	0	0	0.27925	0	0.959615	0	0.82792	0.4973	0.27925	0	0.4973	1.9167	0.959615	0.959615	0	0	0.82792	0.676212
TCGA-D7-A747-01	255	1	8.07734	8.767	8.08917	8.24597	7.70498	4.80513	6.32685	2.60833	8.60197	5.27957	5.13418	0.338216	5.03322	8.48334	8.72241	4.04199	9.00782	0.745133	0.263773	0	1.4156	5.06548	3.17552	10.848	8.24719	0.0958655	0.472292	0.0958655	0	0.263773	0.0958655	0	0.0958655	0.183339	0	0.183339	0	0	0	1.06871	2.42146	1.19817	0.472292	0	0	0	0.0958655
TCGA-EQ-8122-01	243	1	8.50541	9.20049	8.52352	8.97814	7.5837	5.97905	7.11016	2.78985	8.74498	5.99009	5.80645	0.645865	4.49924	7.79949	8.83657	2.65047	9.03223	1.86343	2.6068	2.69231	2.45006	5.92355	4.1672	9.84118	8.69401	0	2.70251	0	0.26432	0.26432	0.26432	0.140868	0.26432	0.563245	0	0.645865	0.374193	0	0.374193	0.374193	2.35425	0.793074	0.47318	0	0.140868	0.26432	0.47318
TCGA-CG-5717-01	212	1	8.27429	8.95073	8.27537	9.29725	7.84247	5.86208	5.94354	2.91136	8.53463	6.28603	6.38347	0.38511	4.7215	8.38866	9.63659	3.54354	9.14614	4.03306	0.776771	0.776771	2.27118	6.00969	4.42981	9.35945	10.8058	0.21098	1.85668	0.21098	0.38511	0.38511	0.533368	0.21098	0.662457	0.21098	0	0.972375	0.38511	0	0	0.879348	4.20825	1.50925	1.13591	0	0	0	0.21098
TCGA-BR-8295-01	67	1	8.50126	9.21792	8.50929	8.81996	6.5052	5.56184	7.37435	2.45471	8.38173	5.82218	5.82218	0	2.36795	7.77859	9.22947	3.10396	10.216	3.26409	4.85761	4.8651	3.22639	7.37435	4.58246	9.32032	9.78842	0.676787	4.59231	0	0	0	1.36165	4.55232	1.58313	0.676787	0	0.676787	0	0	0	1.07674	3.60548	1.07674	1.36165	0	1.76434	1.36165	0
TCGA-HJ-7597-01	805	1	8.73206	9.40667	8.71589	8.91775	5.75704	5.69242	6.7421	2.9906	9.15584	6.45499	5.77535	0.371524	3.05623	7.10578	8.88764	3.19446	8.79241	1.52596	0	0	2.84479	5.73548	3.7886	10.3137	8.01988	0	2.60995	0.371524	0.371524	0.371524	0	0.371524	0	0.641793	0	0	0	0	0	0.641793	3.11783	2.20816	0.371524	0	0.371524	0.371524	0
TCGA-RD-A7BW-01	156	1	8.15231	8.84536	8.16028	8.54619	7.55741	5.50164	6.56334	2.61435	8.51206	5.56237	5.72002	0.444752	4.96157	8.54209	8.69257	3.98456	9.29971	1.10405	0	0.289726	1.93688	5.09295	3.36747	10.8393	9.14022	0.106179	1.49798	0.202158	0.106179	0.106179	0.202158	0	0	0	0	0.444752	0.289726	0	0	0.94324	4.67778	1.14052	0.578939	0	0.106179	0.202158	0.289726
TCGA-CG-5720-01	30	1	8.44732	9.13166	8.44915	8.9272	7.08911	6.6562	6.40118	2.9899	8.91425	6.44048	6.10284	0.166847	3.11021	7.59542	8.96786	3.18055	9.30028	2.38001	0	0	1.91845	6.53364	4.13892	10.5768	10.4461	0	2.29225	0.166847	0.166847	0	0.166847	0	0.309797	0.166847	0.434845	0.545979	0.545979	0	0	0.897146	0.968568	0.645988	0.897146	0	0.166847	0.645988	0.545979
TCGA-IN-A6RR-01	205	1	8.91146	9.59435	8.92308	9.21342	6.57631	6.14711	6.026	3.10179	9.54989	6.72316	5.70399	0	2.93228	6.76502	9.36017	4.00268	10.1396	2.26887	0.624253	1.00566	3.08211	6.91299	4.39671	10.479	9.05463	0	2.47111	0.360067	0	0	0	0.833029	0	1.00566	0	0.624253	0	0	0.360067	0.360067	1.89229	0	0.833029	0	0	0	1.00566
TCGA-BR-7957-01	276	1	8.60259	9.29181	8.6043	9.18147	8.1356	5.44757	6.79924	2.3916	8.52255	5.40027	6.15934	0.18117	3.98588	8.62131	9.10516	3.21222	9.0655	1.21889	0	0.334497	1.27593	4.98083	3.5255	9.9836	8.79243	0.18117	2.29635	0.18117	0.18117	0	0.18117	0	0.18117	0.584713	0	0.467411	0.18117	0	0	1.42981	3.16305	0.584713	0.18117	0	0	0	0.18117
TCGA-VQ-A8PJ-01	82	1	8.87287	9.55384	8.87174	9.0626	6.12659	5.59045	7.6125	2.71778	8.52951	6.16245	5.85103	0	1.58066	7.19013	8.58852	3.58477	10.244	2.58155	5.33935	5.27235	2.62905	6.76002	4.57938	10.5316	10.0463	0	3.59365	0	0.278778	0.278778	0	4.94776	0	0.496541	0	1.51219	1.07469	0	0.278778	0.826828	1.27316	0	0.67526	0	0	0.826828	0.496541
TCGA-VQ-A94P-01	81	1	8.56594	9.25493	8.57106	8.82066	7.92624	5.42761	7.31856	2.93234	9.01379	5.96841	5.91974	0.50249	5.9377	8.45328	8.68182	3.93848	9.19364	1.22192	0.361319	0.135469	2.37885	5.03257	3.53286	10.1195	8.50567	0.0700269	1.65003	0	0.135469	0.135469	0.0700269	0.0700269	0	0.19689	0.0700269	0.19689	0.0700269	0.0700269	0	0.50249	0.953898	0.953898	0.19689	0	0	0.135469	0
TCGA-CG-5719-01	31	0	8.35972	9.04374	8.37322	9.59903	7.63238	6.56751	6.59833	2.59896	8.35857	6.48858	6.66543	0.581693	5.17841	8.71697	9.31554	3.07285	8.67862	2.93374	0.233507	0.0840415	2.38135	6.09428	4.1526	10.6278	9.75667	0.0840415	2.27905	0.233507	0.629536	0.36351	0.0840415	0.675193	0.233507	0.675193	0.161564	0.980505	0.233507	0	0.300619	1.0746	4.31158	1.44549	1.66696	0.300619	0.0840415	0.300619	0
TCGA-CD-5800-01	400	0	8.46557	9.15195	8.48134	9.51766	7.15885	6.99733	6.95839	3.19649	8.56665	6.74835	6.57793	0.218521	4.46838	7.75677	9.11876	2.76621	9.35753	3.42741	5.67048	5.68136	3.56776	7.4136	4.73691	10.2165	9.8216	0.218521	4.07556	0.218521	0.218521	0	0	0.397749	1.42913	1.53977	0	2.0274	1.42913	0	0.218521	0.68155	5.16279	2.66951	2.17651	1.48598	1.48598	0.902358	0.68155
TCGA-B7-A5TJ-01	335	0	8.20598	8.91197	8.2163	8.5723	7.0971	6.03591	6.44685	3.19031	8.56962	6.19959	5.89633	0.639748	4.54144	8.10263	8.68373	4.45782	10.2889	3.01326	1.02676	0.812886	3.24764	6.41098	4.13748	10.5442	10.0115	0	1.95908	0	0.164837	0	0	0	1.73328	0.639748	0	0.540463	0.540463	0.306308	0	1.39783	2.47916	2.26193	0.812886	0	0	0.730059	0
TCGA-HU-8244-01	742	0	9.07755	9.78274	9.09349	9.60179	4.94992	6.59949	5.8606	3.19297	9.33735	6.86667	5.84001	0	1.21898	5.31155	9.34046	3.94227	9.91121	3.0227	0	0.389843	2.09817	6.22252	4.93289	10.0025	8.48556	0	2.52108	0	0.389843	0	0	0	0.389843	0.887993	0	0.389843	0.669622	0	0	0	0	0	0	0	0	0	0.389843
TCGA-R5-A7O7-01	1389	0	8.98796	9.69409	9.00864	9.54144	7.96289	6.36078	7.53426	3.50509	9.40265	6.52418	6.33769	0	3.83928	7.89944	8.24643	3.78523	10.179	2.12075	4.927	4.87235	2.68761	6.74775	4.84962	9.94389	9.09976	0	3.27474	0.398212	0	0.398212	0	0	1.48707	0.682247	0.682247	0.682247	1.23715	0	0	1.08405	1.48707	1.23715	1.59194	0	0	1.3699	0.903197
TCGA-VQ-A8E7-01	1138	0	8.88505	9.57263	8.88273	9.19207	7.10407	6.41115	7.29584	3.11517	9.21957	6.03115	6.19566	0	2.87646	7.63462	8.76192	3.88898	10.113	2.42392	0	0	1.14859	6.65737	4.76882	10.105	9.47896	0	2.61616	0	0	0.21455	0.21455	0	0.21455	0.786874	0	0.671523	0.391101	0.21455	0	0.786874	1.62298	0.983997	0.983997	0	0	0	0.786874
TCGA-BR-8680-01	972	0	9.39518	10.0896	9.39652	9.69739	7.3702	6.52014	8.14656	3.2987	9.86268	7.03441	6.45863	0	2.87994	7.49764	8.79571	3.4067	9.85208	2.48324	0	0.295	2.64182	6.14036	4.89113	11.3498	8.33005	0	2.84065	0	0.295	0.522508	0	0	0.295	0.707729	0.522508	0.522508	0.295	0	0	1.69756	6.14699	2.14579	1.11801	0	0	0.522508	0
TCGA-CD-8529-01	374	0	9.72761	10.4217	9.72721	10.3447	7.24446	6.81079	8.32854	3.60709	9.59374	6.73902	6.72595	0	3.54816	8.31726	8.14643	2.70281	10.0589	2.73069	4.03006	4.03006	3.16888	6.46627	5.0595	10.2949	9.18514	0.35197	3.86759	0	0.611792	0	0.35197	1.56795	0.35197	0.817839	0.611792	0.988598	0.35197	0	0	0	3.84077	0.988598	1.47589	0.35197	0.611792	0.35197	0
TCGA-CG-5730-01	122	0	8.29107	8.98515	8.2982	8.68143	6.39168	5.76954	7.24535	1.97884	8.06352	6.04685	5.4819	0	3.17885	7.20307	8.73058	2.2897	9.51313	2.99287	1.83661	1.83661	3.54297	7.24945	4.4304	11.3093	9.38131	0.214936	2.99287	0	0	0	0.214936	0.214936	0.541945	0.391748	0.391748	1.07099	1.14995	0	0.214936	0.787964	2.2399	1.14995	1.07099	0	3.35253	1.14995	0.672501
TCGA-VQ-A91K-01	1862	0	8.6962	9.38761	8.70556	9.10829	6.30497	5.56453	6.21172	2.74247	8.99456	6.40543	5.34032	0	4.71779	7.29591	8.40958	3.26657	9.21237	1.57472	0.424087	0.124028	1.79473	5.39394	3.9633	10.7872	8.17673	0	1.62797	0.124028	0.124028	0	0	0	0	0.124028	0	0.583495	0	0	0	0.583495	1.83768	0.841776	0.783187	0.124028	0	0.234358	0.234358
TCGA-VQ-A91W-01	1851	0	8.61256	9.31207	8.61786	8.65046	5.9021	6.33953	6.56919	3.44235	9.38985	6.48918	6.10894	0	3.14376	6.88041	8.84729	4.43935	10.5963	3.30416	0.852243	1.681	1.79896	6.77213	4.9597	9.32565	8.93312	0	3.46363	0	0.289848	0	0	0.986237	0.51429	0.986237	0	1.10438	0.289848	0	0	0.51429	1.30557	0.51429	1.21003	0.289848	1.10438	0.986237	0.51429
TCGA-VQ-AA68-01	1328	0	8.92504	9.62073	8.93787	9.59916	6.5269	6.24696	6.1832	3.14652	8.94193	6.31172	5.76455	0.144645	3.35696	7.4724	9.33924	3.86795	9.9357	1.99888	0	0	2.70849	6.18576	4.35717	10.8318	9.23916	0	2.52705	0.144645	0	0	0	0.659473	0.483977	2.07985	0.144645	0.997656	1.2043	0	0.270987	0.483977	0.659473	1.05346	0.383142	0.144645	0.383142	0.483977	0.659473
TCGA-VQ-A91V-01	1297	0	8.80431	9.49138	8.79375	9.3945	6.30704	6.55943	6.02851	3.68269	9.12795	6.00715	5.71126	0	3.73057	6.97633	8.72382	3.79836	9.87713	2.202	0	0	1.23469	6.46118	4.59245	10.5252	9.47097	0	2.7171	0	0	0	0	0	2.79453	0.680529	0	0.218115	0.7969	0	0	0.397071	1.42756	0.7969	0.995513	0.218115	0.218115	0.54881	0.54881
TCGA-VQ-AA6A-01	1184	0	8.78854	9.48528	8.81931	9.38048	6.91889	6.56063	7.11868	3.03411	9.18092	6.12672	6.17171	0	2.98099	7.02357	8.59822	3.60262	10.392	2.28402	6.21002	6.21476	1.00071	7.27832	4.61499	10.0264	8.81587	0.194765	3.1603	0.497788	0	0	0	0	2.23922	1.33377	0.194765	0.194765	1.14749	0	0.194765	0.497788	1.49075	0.497788	0.620632	0	0.497788	0	0.357711
TCGA-VQ-A8P3-01	1132	0	9.19283	9.89547	9.20614	9.49256	7.36583	6.02392	7.298	3.76588	9.92591	7.08622	6.65732	0	2.64597	7.62842	8.65713	3.72286	9.71614	1.5343	0	0	1.45261	6.08621	4.6716	9.88849	9.10411	0	2.41472	0.310282	0	0.310282	0	0	0.310282	0.310282	0	0.310282	0	0	0	0.898222	1.15778	1.0364	0.737846	0.546743	0	0	0.898222
TCGA-VQ-AA6D-01	521	0	9.25766	9.94325	9.25249	9.12618	6.08247	6.61777	7.53129	3.71259	9.80521	7.00999	6.22129	0.240461	3.12442	7.12529	8.56456	3.72577	10.1869	2.35273	5.47813	5.4883	3.62236	6.71464	4.62083	10.6402	9.19067	0	3.14804	0	0.240461	0	0.240461	0.240461	0.73589	1.5698	0	0.967367	0.240461	0	0	0.73589	3.5625	1.9813	1.06569	0	0.967367	1.15521	0.434162
TCGA-EQ-A4SO-01	494	0	9.26504	9.97356	9.2791	9.17722	4.67586	6.80054	6.51323	3.88987	9.82244	6.51669	6.40919	0	1.92308	5.92038	9.71147	5.02206	10.9685	3.32767	0	0	5.56664	6.63393	5.17196	9.87525	9.88667	0	3.40817	0	0	0	0	0.77399	1.20501	1.92308	0	1.73583	2.4437	0	0	0	2.62846	2.08074	0.77399	0	0	2.08074	0
TCGA-HU-A4H2-01	394	0	8.79069	9.48705	8.81054	9.16038	6.79964	6.24016	7.43354	3.41729	9.34739	6.58789	6.4321	0	3.30871	7.66726	9.35518	4.38264	10.2279	2.40135	4.41351	4.54838	3.33139	6.68103	4.49379	9.94505	8.7575	0	2.85139	0	0.48697	0	0	0	0.48697	0	0	0	0	0	0	1.05853	1.05853	1.05853	1.05853	0	0	0.81304	0
TCGA-FP-8631-01	17	0	9.15159	9.84396	9.15605	9.56927	7.37465	5.89841	7.59565	3.22324	9.40259	6.6432	5.81826	0.152835	2.96165	7.54125	8.50069	2.82451	9.33555	1.93799	4.86348	4.90102	2.02885	7.83748	3.98299	11.0902	8.43978	0	3.44631	0	0.285379	0.152835	0.152835	0.152835	0	0.402393	0	0.768222	0.601944	0.152835	0.152835	0.910754	1.63478	0.768222	0.688535	0.152835	0	0.507138	0.688535
TCGA-HF-7132-01	2351	0	8.83557	9.52989	8.83392	8.88004	6.11467	6.20073	6.59252	2.97214	9.6021	6.2414	5.7392	0	4.0409	7.40311	9.46901	3.7095	9.76185	1.87678	0.244217	0.244217	2.13638	6.33932	4.74706	10.5247	8.40454	0.244217	1.91825	0.244217	0.244217	0	0	0	0.978223	0.74502	0	0.440344	0.244217	0	0	0.244217	1.46313	0	0.978223	0	0.244217	0.244217	0.440344
TCGA-BR-7715-01	1023	0	8.39191	9.09881	8.42482	8.45253	7.54142	5.72383	7.06066	2.8748	9.17887	5.66537	5.85091	0	4.17018	8.04739	8.71637	3.80028	10.0252	2.15603	1.17507	0.840135	1.54473	6.70315	4.44734	9.85047	8.55017	0.123693	2.66932	0.233756	0.42309	0.123693	0.233756	0.123693	0.42309	0.58222	0	0.332897	0.332897	0	0	1.04498	2.54305	0.42309	0.505817	0.233756	0.233756	0.42309	0.233756
TCGA-VQ-A8P8-01	942	0	9.1579	9.85085	9.16334	9.66909	7.39715	5.74457	7.17992	3.38542	9.36674	6.41746	6.24291	0.461366	4.95645	8.54518	9.30316	4.09459	9.63306	1.66754	0.329898	0.178492	1.31796	5.88549	4.3235	10.2677	9.07784	0	2.33986	0	0.178492	0	0	0	1.0832	0.178492	0	0	0	0	0	0.577542	2.93293	1.01477	0.461366	0	0	0.329898	0.329898
TCGA-FP-7829-01	594	0	8.89963	9.60152	8.90224	9.03515	6.98491	6.16542	6.61618	2.92144	9.5569	6.08216	5.84554	0	2.26932	7.02427	8.7002	3.27992	10.5124	2.19785	0.200799	0.200799	2.39854	6.08166	4.71023	9.37843	9.2348	0	3.11666	0	0	0	0.200799	0	1.17056	0	0	0.747587	0.367943	0	0	1.23726	0.9387	0.636322	0.200799	0	0	0.636322	0.200799
TCGA-CG-4449-01	580	0	8.97427	9.66471	8.97978	10.2264	7.22377	6.56897	6.90834	2.34438	8.41331	5.781	6.02312	0.158196	2.61618	9.01832	8.54076	3.01395	9.98813	1.66485	3.47178	3.74898	1.89553	6.23484	4.11069	11.0612	10.6694	0	2.9075	0.788354	0	0	0	0	0.294751	1.22364	0.294751	1.11735	0.707236	0	0	1.7577	3.1695	0.788354	0.788354	0	0.158196	0.788354	0
TCGA-FP-8099-01	519	0	8.61804	9.31176	8.63028	9.07136	6.59344	6.05496	6.82285	2.85854	8.96271	6.16493	6.37313	0	1.65372	7.93487	9.36748	3.14871	9.48735	2.29479	4.5966	4.70851	2.74455	6.69312	4.67404	9.63958	7.884	0	2.50719	0.210909	0.210909	0	0	0	0	1.05723	0.210909	0.210909	0	0	0.210909	0.38499	5.94992	0.776569	1.39931	0	0	0.210909	0
TCGA-FP-8211-01	413	0	9.19098	9.9031	9.20872	10.1966	6.50675	6.42102	6.29163	3.25722	9.22963	7.15322	6.35049	0	3.16186	6.62453	9.40567	3.57699	10.0099	2.13128	0	0	2.78432	6.59636	5.38309	9.29619	8.93734	0.699422	2.86442	0.290825	0	0	0	0	0.515848	1.55029	0	0.699422	1.90776	0	0	0.290825	4.46283	1.3084	0.699422	0	0.290825	0.854466	0.290825
TCGA-CD-A4MH-01	371	0	8.63525	9.32289	8.65108	9.03074	7.56462	6.77104	6.58672	3.24042	8.97135	6.9133	6.22924	0	3.75635	8.13797	9.2896	4.26713	9.91894	3.06073	5.96603	6.00277	2.4522	6.87039	3.84055	10.8543	9.55394	0	2.50774	0.19977	0.19977	0.19977	0	0	1.73051	1.23324	0	0.93525	0.844464	0	0.19977	0.844464	2.28695	0.844464	1.01848	0.3662	0	0.508843	0
TCGA-D7-6820-01	344	0	8.65077	9.33771	8.65844	9.38801	5.12615	7.60913	6.80048	3.37209	8.84498	6.99919	6.34804	0	1.89129	5.36998	7.27733	1.48742	9.62792	3.13646	5.34811	5.34927	3.00002	6.41672	4.62313	9.14686	9.79145	0.218887	3.64904	0.550472	0.218887	0	0.550472	1.23748	2.09137	2.17817	0.799061	1.64089	2.63681	0	0	0.398361	1.23748	1.08435	1.48742	0.550472	0.398361	1.30606	0.550472
TCGA-B7-A5TN-01	287	0	8.0802	8.75854	8.08335	9.10987	7.34103	6.23121	6.35804	2.73358	8.05399	6.07909	6.01336	0	3.12595	6.60337	8.20448	3.62085	10.1963	2.57944	4.05616	4.05961	2.56417	6.18865	4.0699	10.9086	9.60543	0	2.12749	0.182181	0.182181	0.336231	0	0	0	1.22318	0	0.587411	0.692725	0	0.182181	1.88635	3.55453	1.88635	0.587411	0	0	1.60876	0.874976
TCGA-CG-4437-01	245	0	8.27087	8.95985	8.26431	8.69639	6.48458	6.74239	6.584	3.43065	8.92362	6.51765	6.34955	0	3.58756	7.62239	9.06234	3.20359	9.55745	2.56353	0	0	1.73669	6.58416	4.43844	10.3573	9.60995	0.205565	2.71797	0.108056	0.294406	0.108056	0.108056	0.108056	0.375994	1.25573	0.205565	0.862602	1.75658	0	0	1.40633	2.87774	1.18851	0.294406	0	0.108056	1.22269	0.108056
TCGA-BR-8360-01	188	0	8.86369	9.56348	8.86621	9.22763	6.5168	7.12376	5.95727	3.67347	9.11249	6.56026	6.43722	0	1.79295	7.2125	9.23748	3.41729	9.96465	2.77393	0.442344	0	2.73859	6.55235	4.81089	10.3273	9.69673	0	3.98627	0.747968	0.442344	0	0	0	0.442344	0.747968	0	0.442344	0.442344	0	0	0.747968	3.55356	1.88153	1.46744	0	0	0	1.17106
TCGA-VQ-A92D-01	2032	0	8.27649	8.9619	8.27406	8.67894	6.83883	6.04021	6.40375	2.71081	8.75106	5.95762	5.91331	0	2.2857	6.93939	8.23182	3.21004	9.67776	2.30847	0.204145	0	1.03383	6.87716	4.23328	9.59662	9.11497	0.204145	2.16334	0.204145	0.204145	0.204145	0.204145	0.204145	0	1.11129	0	0.204145	0.518453	0	0	0.644956	1.11129	2.68024	0.204145	0	0	0.949854	0.644956
TCGA-VQ-A8PX-01	1964	0	9.20469	9.8931	9.2049	9.45674	5.15781	6.60094	6.27848	3.73495	9.7604	6.82199	5.89685	0	1.44312	4.72357	8.76621	4.13057	10.2173	2.61773	0.207821	0.207821	2.15441	6.36519	5.0424	8.53952	8.52848	1.64052	2.61773	0.207821	0.379796	0	0	0.379796	2.95743	0.207821	0	0.96201	0.8696	0.207821	0.207821	0.207821	0.207821	1.44312	0.52649	0	0	1.0466	0
TCGA-3M-AB46-01	1765	0	9.01312	9.70215	9.0117	10.0777	7.74138	7.05532	7.14586	3.75749	9.38601	6.94663	6.38559	0	2.91973	6.69263	8.70564	3.39851	10.3878	2.69762	0	0.268235	3.26681	7.20836	4.90401	11.3662	9.06397	0.268235	2.71814	0.268235	0.479526	0.479526	0.268235	1.60934	0.268235	1.04589	0	0.802277	0.802277	0.268235	0	0.802277	0.931482	1.60934	1.32678	0	0	1.04589	0.479526
TCGA-HU-A4G9-01	736	0	9.34621	10.0488	9.35747	9.54172	4.99522	6.41252	6.36279	3.83924	9.38687	7.19668	5.375	0	1.71362	5.51255	9.05975	4.63814	10.2518	2.82858	0	0	3.38206	5.79115	4.67062	9.60354	8.32914	0	2.60341	0	0	0	0	0	0	0.759519	0	0.759519	0	0	0	0	0	1.18616	0.759519	0	0	1.18616	0
TCGA-BR-A4PE-01	621	0	8.69707	9.39845	8.73241	9.33737	5.23982	6.79118	7.28024	3.35634	9.06415	6.44822	6.53673	0	1.40512	5.69136	8.28976	3.2429	10.2985	2.69746	0	0	4.67397	6.94616	4.88075	10.5892	9.36936	0	4.35543	0	0.931376	0.931376	0	0	0	1.72526	0.931376	0	0	0	0	1.72526	0.931376	2.16217	0	0	0	1.72526	0
TCGA-IN-A6RI-01	559	0	8.48798	9.17259	8.48242	8.98026	5.37499	6.2794	7.06183	3.3292	9.06676	6.79822	6.12471	0	1.666	5.34007	8.18291	3.37027	10.6006	2.87772	5.57564	5.48924	2.73652	6.46263	4.79378	9.44096	9.90621	0	2.73652	0	0.774847	0	0	1.666	0	1.31657	0.329366	1.08195	2.41075	0	0	0.774847	1.41602	1.08195	1.08195	0	0	0.329366	0.329366
TCGA-ZA-A8F6-01	525	0	8.91369	9.6037	8.91264	8.72553	7.85662	5.52435	7.86532	3.91351	9.88149	6.9942	6.18348	0.434222	5.86748	8.48911	8.189	4.08292	9.52873	1.41746	0.434222	0.240497	2.10473	5.2603	3.92162	10.0709	8.92359	0	1.54124	0	0.127461	0.127461	0	0	0.240497	0.240497	0	0.434222	0.127461	0	0	0.735979	1.27616	0.967473	0.240497	0	0	0	0.240497
TCGA-IN-AB1V-01	479	0	8.84751	9.53282	8.84246	9.47272	8.01301	5.76397	6.56611	2.80413	8.84596	6.26425	6.53629	0.467901	5.13256	8.56977	9.22515	4.25432	9.67902	1.78708	4.95166	4.91002	2.12329	6.11733	4.31991	9.92069	9.64687	0.181388	2.70281	0	0.467901	0	0	0.585294	0.467901	1.02601	0	0.872196	0.690343	0.181388	0	0.585294	2.60487	0.872196	0.690343	0	0	0.467901	0.785398
TCGA-D7-6528-01	463	0	8.4363	9.12308	8.44392	8.86737	5.68079	7.21452	6.23201	3.35844	9.14121	7.09038	6.12605	0	2.61857	6.9511	9.0018	3.55	9.64107	3.06895	0	0.253869	2.67987	7.30027	4.59191	10.7178	9.69572	0	2.86067	0	0	0.456162	0	0.624337	0.253869	0	0	1.00577	0.253869	0	0	1.43008	1.82488	2.14172	0.624337	0	0	0.456162	0.624337
TCGA-HU-A4H8-01	428	0	8.71746	9.41899	8.72952	9.57796	6.21765	6.70804	5.76249	3.21513	8.38842	6.47899	5.71476	0	3.69734	6.90768	9.06818	3.86288	10.2596	2.31039	2.42381	2.24846	1.90949	6.00833	4.36655	11.8231	10.1954	0	2.50116	0.645971	0	0	0	0	0.921503	0.793197	0.264372	0.645971	0.645971	0	0.264372	0.264372	1.13729	1.31467	0.645971	0	0.473265	0	0.473265
TCGA-IN-A6RS-01	383	0	8.7915	9.48611	8.81061	9.21118	5.23551	6.28937	6.49631	3.33906	9.25701	6.24347	5.79245	0	1.79769	5.79705	8.95003	4.28368	10.4045	2.81004	0	0	2.7475	6.6747	4.73	9.43944	9.87544	0	2.08567	0	0.407842	0.407842	0	0.407842	1.10336	0.407842	0	0.69671	0.69671	0	0	0.69671	0.407842	1.25785	1.61513	0.407842	0	0.69671	0
TCGA-HU-A4GH-01	358	0	8.9093	9.58823	8.92001	9.71147	5.08408	6.72179	7.19974	3.07326	8.8987	6.95506	5.68254	0	2.77979	6.04867	8.7723	3.39642	10.5511	2.80088	5.89842	5.90967	2.97303	5.65406	4.53702	11.7105	9.51478	0	3.05724	0	0	0	0.295306	0.522996	0.708337	0.999781	0	0.295306	0.864639	0	0.295306	0.522996	0.864639	1.40899	1.11882	0	0	0.864639	0.522996
TCGA-BR-6710-01	273	0	8.57069	9.25297	8.57293	9.47001	6.72131	6.26121	5.98176	2.75161	8.73956	6.52814	5.9346	0.164561	5.20413	7.63247	9.38741	3.11196	8.55624	1.20158	0.164561	0.305829	1.79318	5.30322	3.71958	9.73945	9.46554	0.164561	1.79318	0.305829	0.305829	0	0.164561	0.429588	0.888303	0.638889	0.164561	0.164561	0.164561	0	0	0.539705	3.01153	0.811875	0.305829	0.305829	0.729118	0.729118	0.638889
TCGA-CD-5804-01	368	0	8.62047	9.31696	8.62383	8.93892	7.26058	5.75085	7.05205	2.96216	9.29668	5.89787	5.72208	0.155511	4.35749	7.601	8.58233	3.40479	9.56941	1.21062	0.290061	0	1.92991	6.09282	4.10644	9.79654	8.79375	0	1.51146	0.290061	0.51463	0	0.155511	0	0	0.51463	0	0.921991	0	0	0.155511	0.51463	2.00063	0.986766	1.0476	0.155511	0	0.51463	0.290061
TCGA-FP-A9TM-01	189	0	9.12575	9.82275	9.13188	9.38166	7.36805	6.06477	6.96894	3.41542	9.72696	6.9202	6.35283	0.243993	4.7532	8.07426	9.57925	4.47942	9.93159	2.48935	2.61823	2.31442	2.30067	6.9848	4.86791	9.94618	8.73424	0.346778	2.52316	0.243993	0.129419	0.129419	0.129419	0	2.03235	0.525223	0.243993	0.603772	0.243993	0.129419	0	0.525223	1.83264	1.20862	0.924195	0	0.243993	0.346778	0.243993
TCGA-BR-7196-01	666	0	8.82655	9.51509	8.82875	8.89218	8.46795	5.69762	7.09983	2.79457	9.31628	5.99919	6.44209	0.192108	3.9602	8.82275	9.22725	3.94186	9.53873	1.83976	0	0	1.45463	5.57576	3.9861	10.0191	8.67597	0.100659	1.45463	0.275889	0.192108	0.275889	0	0.275889	0.100659	0	0.100659	0.275889	0	0.100659	0.100659	0.820134	2.67795	0.275889	0.772376	0	0	0.100659	0
TCGA-IN-A7NR-01	198	0	8.68097	9.36416	8.67923	9.16711	7.83115	5.82834	6.95036	3.07614	9.06169	6.46569	6.02286	0.336581	4.75569	8.34701	9.37704	4.69539	9.68091	1.73491	3.3491	3.44718	1.86698	6.25459	3.99305	10.4008	9.98049	0.587956	2.00181	0.125208	0	0.236469	0	0.125208	1.55493	0.510978	0.125208	0.236469	0.510978	0	0	0.903094	3.27625	0.726133	0.510978	0	0.236469	0.236469	0.336581
TCGA-CG-5722-01	30	0	8.69139	9.38726	8.7099	9.29251	7.532	6.57101	6.54109	3.38385	9.09413	7.3021	6.7259	0.221291	4.67984	8.46494	9.78452	4.28471	9.34994	3.32324	0	0	2.4119	6.73918	4.28812	10.2548	10.3488	0.555643	2.9487	0.402377	0.221291	0	0	2.0396	0	1.09243	0.221291	1.0057	0.688511	0	0	0.910725	2.9616	1.55081	1.0057	0	0	0.910725	0.402377
TCGA-RD-A8N1-01	3519	0	9.47522	10.1672	9.47284	9.1765	7.77788	5.92048	7.53274	4.83192	10.6366	7.88987	7.04384	0	4.37645	8.07411	9.26987	5.03498	10.4286	2.62454	0	0	3.28078	6.38413	4.40381	10.082	8.9724	0.365559	2.03075	0	0	0.632674	0	0.365559	0	0.365559	0	0.632674	0	0.365559	0	1.16521	1.16521	1.16521	0.843271	0	0	0.365559	0
TCGA-BR-7959-01	1010	0	8.51594	9.1943	8.50816	8.6667	7.6063	5.76535	6.849	2.54944	8.65043	5.59459	5.72498	0	4.54504	8.49107	9.23627	3.26229	9.00067	1.51895	0	0	1.51895	5.20464	3.71181	10.6858	8.4221	0.128577	1.84863	0.128577	0.128577	0	0	0.128577	0	0	0	0.344742	0.128577	0.128577	0	0.437502	4.76167	0.804186	1.02378	0	0	0.344742	0.242489
TCGA-BR-8372-01	951	0	8.98227	9.67149	8.97496	9.44804	6.71891	6.40496	5.98802	3.24539	9.0874	6.41948	6.23332	0	3.4799	7.91848	9.36334	3.46715	9.55532	2.32746	0	0	2.40463	5.72192	4.4932	9.87411	8.79449	0.186976	2.57492	0.344437	0	0	0.186976	0	0	0.344437	0	0.600149	0.480445	0	0.186976	0.480445	2.2218	0.707044	0.480445	0	0	0.600149	0.803608
TCGA-BR-8361-01	946	0	8.79532	9.52199	8.82071	9.15373	6.38043	6.7051	5.83799	3.20879	8.9243	6.80903	6.11755	0	2.61246	7.49911	9.49598	3.69916	9.49191	2.20661	2.14938	1.95496	4.20004	6.63127	4.40487	10.8289	9.86878	0.698435	2.95443	0.408994	0	0	0	0	0	0.922633	0.408994	0.408994	0.698435	0	0	0	0.922633	0.408994	0.408994	0.408994	0	0.922633	0
TCGA-HF-A5NB-01	928	0	8.27544	8.96518	8.26709	8.51502	4.54677	6.47508	6.10244	3.36881	8.55919	6.50096	5.47128	0	0.866771	4.36559	8.1121	3.64385	10.0177	2.86509	5.1997	5.1766	2.86509	6.06577	4.0446	10.9005	8.75787	0	3.13842	0	0	0	0	0	0	0.378258	0	0.652053	1.19353	0.378258	0	0.652053	0.378258	3.03345	0.652053	0.378258	0	1.04344	0
TCGA-BR-7958-01	899	0	8.88003	9.578	8.8915	9.32421	6.83056	6.20639	6.60891	3.09729	9.17317	6.57253	6.43049	0	3.79331	8.03764	8.98781	3.28269	9.55931	2.2163	0.248295	0	1.80387	6.18165	4.4019	9.65363	8.2698	0	2.48421	0.44704	0.44704	0.248295	0	0	0	0.248295	0	0	0.248295	0	0	0.754878	1.47752	0	0.612758	0	0	0.248295	0.248295
TCGA-HU-A4H3-01	882	0	8.94966	9.63042	8.95995	9.5524	6.35771	6.79551	7.38528	3.16848	8.9467	6.87015	6.29668	0	3.04094	7.37224	8.96724	4.19671	10.4834	2.78383	0.667216	0	3.04094	6.77297	4.86782	10.6273	9.2155	0	3.66234	0.667216	0	0	0	0.667216	0	1.34714	0	0	1.34714	0	0	0	1.06389	2.78383	0	0	0	0.667216	0
TCGA-BR-8591-01	856	0	9.22858	9.91323	9.2237	9.42363	7.1424	5.93984	7.24506	3.16902	9.71569	7.05328	6.23947	0	4.85992	7.91855	8.8664	3.18858	9.13331	1.69797	0	0	2.19569	5.77338	4.53089	10.1431	9.05585	0	2.27118	0	0.38511	0.21098	0.21098	0	0	0.38511	0	0.533368	0.21098	0	0	0.776771	1.85668	0.533368	0.21098	0	0.21098	0.38511	0
TCGA-BR-8589-01	825	0	9.41831	10.1156	9.41482	9.41242	7.3192	6.10047	6.92705	3.79188	10.0386	7.62515	6.837	0	3.12104	7.89243	9.21955	3.51995	9.71364	2.70075	0	0	2.53911	6.35818	4.71964	9.34811	8.52109	0	2.39803	0	0.441886	0	0	0	0	0	0	0.747292	0.747292	0	0	0.441886	1.46645	1.32924	1.32924	0.441886	0	0.980922	0
TCGA-BR-8677-01	813	0	9.4459	10.134	9.44585	9.82989	8.53046	6.34334	7.8766	3.67029	9.6	6.89945	6.4926	0	3.75745	9.07767	9.24963	3.78219	9.57131	1.95716	0.305718	0.305718	1.69928	5.93702	4.26645	10.4085	9.74166	0.164497	2.54951	0.305718	0.811642	0.429443	0.164497	0	0	0.811642	0	1.02533	0.164497	0	0	1.43946	4.28878	0.811642	1.30346	0	0	0.638692	0.638692
TCGA-D7-8570-01	752	0	8.98448	9.6822	8.9867	8.95782	6.51682	6.55141	7.53525	3.26491	9.70799	6.9093	6.7174	0	3.01704	7.9908	9.22124	3.08187	9.89178	2.72333	0	0	2.22031	6.14588	4.61132	9.33106	8.62372	0	2.27804	0.241904	0.599395	0	0	0	1.07011	0.971549	0	0.971549	0.241904	0	0	0.436541	1.07011	0.436541	0.971549	0	0	0	0.436541
TCGA-FP-7998-01	678	0	9.07503	9.76422	9.06817	9.1745	7.47029	5.48045	7.05489	3.14754	9.66982	6.77467	6.4636	0.17995	4.64548	8.24685	9.44226	3.66991	9.19918	1.74603	0.17995	0.17995	1.4242	5.25568	4.37288	9.20993	8.39863	0	1.63711	0	0	0	0.17995	0.17995	0.332403	0.17995	0	0.17995	0.17995	0	0	0.686015	1.15333	0.780674	0.17995	0.17995	0	0.464659	0
TCGA-BR-8364-01	675	0	8.79816	9.4864	8.7932	9.65706	8.59577	5.92496	7.1424	2.43256	8.57002	5.77446	6.03993	0	5.03468	8.95498	9.37647	3.23763	8.86398	1.33949	0.301685	0	2.06263	4.89073	3.64614	10.4738	8.98956	0.162176	2.30053	0.162176	0.301685	0	0	0	0.162176	0.533137	0	0.424092	0.162176	0	0	0.879021	2.93294	0.424092	0.162176	0	0.301685	0.162176	0.162176
TCGA-D7-5579-01	636	0	8.18116	8.88133	8.19065	9.29454	7.68149	6.15739	6.39933	2.57838	8.37063	6.09489	6.30886	0.227482	5.44268	8.82861	9.5647	2.91532	8.71545	2.05561	0.157252	0	1.90281	6.06745	3.69938	10.491	9.54266	0.227482	1.75235	0	0.157252	0.293102	0.227482	0.0817136	1.48292	0.784828	0.0817136	0.660931	0.412685	0	0.0817136	1.08463	2.99083	1.02534	0.568889	0	0.157252	0.293102	0.519483
TCGA-HU-A4GX-01	616	0	8.31466	9.00441	8.31345	9.34108	5.74938	6.41299	5.76498	3.58495	8.4765	6.63175	6.18274	0	2.79143	6.44408	8.86244	3.43769	9.78361	2.47326	0.401247	0	3.68891	6.42586	4.39417	10.4833	10.3639	0	2.79143	0	0	0.686813	0	0.908685	1.09016	0.686813	0	0.686813	0.908685	0	0.401247	0.686813	1.09016	0	0.401247	0	0.401247	0.908685	0.401247
TCGA-MX-A5UJ-01	600	0	8.17792	8.85853	8.17798	8.57785	6.94478	5.59944	6.55667	3.05681	8.51725	5.85475	6.00392	0.42168	5.46099	8.30805	8.47186	4.56028	10.1156	2.57985	4.36474	4.39432	3.22398	5.77661	3.93747	10.4582	9.63565	0	2.29424	0	0.463789	0.123217	0	0.179564	0.616453	0.377721	0.123217	0.42168	0.283543	0.179564	0	1.8929	2.51837	1.48374	0.463789	0	0	0.377721	0
TCGA-D7-6518-01	582	0	8.27453	8.95887	8.28238	8.94494	8.02415	5.8784	6.38817	2.69241	8.49336	5.97029	6.19111	0.423289	5.54694	9.07611	9.52399	3.52642	8.71755	1.37731	0.0637932	0.0637932	1.34352	5.61974	3.41591	10.9913	10.1743	0.12376	1.75935	0.0637932	0	0	0	0	0.180333	0.333061	0	0.582475	0.233876	0	0.0637932	0.840463	2.61837	0.618605	0.506046	0.180333	0.0637932	0.12376	0.0637932
TCGA-D7-6520-01	573	0	8.18926	8.87332	8.20583	8.50831	7.92755	6.55908	7.37338	2.72211	8.23676	6.43028	6.40893	0.74685	5.13837	8.05767	9.04082	2.94378	8.87736	2.43687	4.80788	4.8169	2.29079	6.02276	3.82069	10.8464	9.60755	0.200545	2.59792	0	0.635663	0	0	0.200545	0	0.846902	0	1.09815	0.367512	0	0	1.41317	5.08072	0.510549	1.35761	0.510549	2.72211	0.74685	0.510549
TCGA-BR-8369-01	427	0	8.56202	9.26094	8.57122	9.17041	8.04657	5.75045	6.60563	2.92047	8.63855	5.84935	6.29879	0.251044	4.43301	8.70438	9.53064	3.60587	9.194	1.51888	0	0	1.51888	5.65728	4.30864	10.0423	9.43303	0.451544	2.38372	0	0.356311	0.356311	0	0.13338	1.04903	0.997762	0	0.618479	0.251044	0	0	0.997762	3.59417	0.692539	0.886588	0	0	0.692539	0.356311
TCGA-D7-A4YY-01	419	0	8.45867	9.15127	8.45241	8.9025	6.85808	6.38599	5.99287	2.92248	8.46546	5.98322	6.34197	0	0.86458	8.07962	9.1251	4.01477	9.91552	1.87119	0	0	2.02752	5.60765	3.7686	10.1909	8.57614	0	2.38811	0	0	0	0	0	0	0.86458	0	0.97411	0.437999	0	0	1.68581	4.13606	0	1.32123	0	0	0.86458	0
TCGA-D7-5578-01	385	0	8.53438	9.22218	8.53922	9.19694	7.38179	6.86246	6.53066	3.07541	8.92055	6.04333	6.36794	0	4.34532	8.62557	9.38956	2.85915	8.98627	1.97653	3.59183	3.61369	2.05661	6.35652	4.60799	10.7547	9.53137	0	2.32496	0.263023	0.589054	0.182796	0.0955692	0.0955692	0.83452	0.531802	0.0955692	0.918	1.41314	0.406415	0.0955692	0.877131	2.97823	0.263023	0.471072	0.0955692	0.531802	0.471072	0.471072
TCGA-CD-8525-01	383	0	9.17371	9.86429	9.17728	9.55451	7.91117	5.86558	7.82459	3.18546	9.49215	6.67648	6.3114	0	3.97314	7.99032	8.79987	3.24799	9.35572	2.27129	5.05346	5.08705	2.31625	6.36305	4.52103	9.44899	9.38947	0	2.82279	0.2012	0.511989	0	0.2012	0	1.02351	1.17208	0	0.36862	0.2012	0	0	0.748745	3.04729	0.511989	1.41589	0.2012	0	0.2012	0
TCGA-CD-8531-01	383	0	9.15033	9.83587	9.15618	8.75433	6.19714	6.41933	6.97933	3.96794	10.4695	6.59155	6.90231	0	1.66684	7.22395	8.80197	3.29965	9.786	3.15566	0	0.285493	3.33557	6.27847	4.91126	8.63204	8.42807	0	1.19783	0.507321	0.285493	0	0	0	0.285493	0.842288	0.285493	0.285493	0	0	0	0.842288	0.285493	2.02925	0.507321	1.09276	0	0	0.507321
TCGA-B7-A5TK-01	288	0	8.80864	9.49122	8.80092	8.80299	6.91991	5.72798	7.47729	3.91949	9.8011	7.11757	6.55762	0.278099	5.103	7.90318	8.34831	3.58205	9.49152	1.91266	0	0	1.81317	5.41088	4.48694	9.40911	7.85693	0.148685	1.57844	0	0.148685	0	0.148685	0.148685	0	0.673888	0	0.148685	0.392667	0	0	0.588642	1.35726	0.752433	0	0.148685	0	0.148685	0.278099
TCGA-BR-8485-01	280	0	9.4119	10.1157	9.42286	9.30962	7.68279	5.9982	7.94438	3.36137	9.6859	7.15455	6.08505	0	4.01979	7.83302	8.87326	3.34444	9.56176	2.72637	4.54249	4.58288	2.32196	6.50923	4.03703	9.90995	9.46186	0	3.88012	0	0.394727	0	0	0.545789	0.896878	1.29798	0	0.394727	0	0.216715	0.216715	0.896878	3.3185	1.22961	0.991	0.394727	0.394727	0.896878	0.676996
TCGA-BR-8676-01	229	0	9.15134	9.84225	9.15049	9.03038	7.42808	6.80473	6.60111	3.76108	10.0098	7.47654	6.75081	0	4.78239	6.78472	9.19624	3.56671	10.7358	3.57925	0	0	3.83129	7.10015	5.17879	9.2894	9.85164	0	4.06362	0	0.369322	0.369322	0	0	0.369322	0.638431	0	0.638431	1.30305	0	0.369322	0.369322	1.30305	1.30305	0.638431	0	0.369322	1.52039	0.850263
TCGA-BR-8384-01	113	0	9.00812	9.70254	9.01126	9.5678	8.50104	5.25759	7.70879	3.03939	9.01591	6.25013	5.98952	0.315298	5.75047	9.07933	8.49064	3.15118	8.86367	0.909336	0.315298	0.22083	1.97099	4.83266	3.68997	10.3024	8.92053	0.116499	2.25396	0.116499	0	0	0	0.116499	0.401607	0	0.116499	0.22083	0	0	0	0.687354	2.40979	0.804492	0.401607	0.116499	0	0.116499	0.116499
TCGA-HU-A4GC-01	99	0	8.51938	9.23682	8.54425	9.01032	6.75463	6.96561	6.45132	3.08884	9.07878	6.71852	6.34421	0	3.47901	7.56711	8.92667	4.19493	10.6993	3.29362	0	0	2.44024	6.66338	4.72952	10.1102	9.32799	0	2.99354	0.404697	0.691996	0.691996	0	0	1.09708	1.09708	0.404697	1.38457	1.38457	1.09708	0	1.25112	2.24923	0	0.404697	0	0.404697	1.25112	0.691996
TCGA-HU-A4H0-01	64	0	8.71678	9.38709	8.72061	9.0216	5.94665	6.4161	6.49191	3.81256	9.28965	6.72964	6.60381	0	2.88621	6.3201	9.29289	4.5373	10.7385	2.95633	0	0	5.06598	6.83721	4.82579	10.6108	9.39675	0	2.54298	0	0	0	0	0	0	0.833754	0	0	0	0	0	0	1.59042	0.833754	0	0	0	1.59042	0
TCGA-HU-A4GY-01	8	0	8.70979	9.41744	8.72738	9.26347	7.81271	6.37757	6.35433	3.74633	9.25248	6.82521	7.0527	0	2.83034	8.95424	9.3743	4.81821	10.7468	3.11923	0	0	2.83034	6.55477	4.68521	9.92528	10.0488	0.733061	2.23871	0.432251	0	0.432251	0.239301	0.239301	2.89219	1.06213	0	0.593924	0.593924	0.432251	0	1.85742	2.11622	1.5655	1.23351	0	0	0.432251	0.432251
TCGA-FP-A8CX-01	7	0	9.06085	9.75768	9.06796	8.76651	5.97897	6.35338	7.00347	4.29592	10.2716	7.5756	6.01872	0	3.91869	6.30891	8.20278	3.93133	10.2895	2.62569	2.47586	2.90685	3.30575	6.62005	4.46423	8.85705	8.06126	0.824793	2.52834	0	0	0	0	1.702	0	0.495125	0	1.07231	0	0	0	0.495125	2.23314	0.495125	0.495125	0	0	1.27055	0.495125
TCGA-BR-A4CR-01	0	0	7.78262	8.481	7.7862	7.76421	5.76209	5.53294	4.96997	2.68972	8.03086	5.86683	5.10651	0	1.17394	6.64149	8.782	4.36408	10.7713	3.57789	1.07003	1.07003	3.4647	6.64689	4.12159	11.1808	9.19643	0.954062	2.79263	0.277061	0	0	0	0	2.19513	0	0	0.277061	0.493778	0	0	0.671791	0.671791	1.50668	0.277061	0	0.277061	0	0
TCGA-CG-5723-01	3196	0	8.47624	9.16125	8.46932	9.48014	7.17793	6.5851	6.61429	3.29018	8.66507	6.69068	6.59292	0.229903	4.76926	8.24197	8.68808	2.5763	8.99429	2.4508	0.574044	0	3.1229	6.58295	3.75825	10.1943	9.46535	0.574044	3.62288	0.416705	0.416705	0.229903	0	0	1.34632	1.12097	0	1.2767	1.20186	0	0.229903	1.2767	3.07631	1.12097	1.47252	0.70996	2.28118	0.574044	0.416705
TCGA-CG-5727-01	2405	0	8.13869	8.81821	8.14375	9.5327	5.54709	6.62217	6.54018	2.60795	8.2631	6.79686	6.22958	0	0.746318	7.50788	8.92355	2.71139	9.10153	3.82294	4.41983	4.2238	2.82724	7.39842	4.29182	11.4384	9.69968	0	2.12761	0	0	0	0	0	1.27764	0	0.314621	0.553586	0	0	0	1.04686	2.68651	2.08257	0.907839	0.314621	0	0.314621	0.746318
TCGA-D7-A4YX-01	1108	0	8.20133	8.8599	8.16253	8.7871	6.00431	6.66689	5.7748	2.97322	8.43104	6.52958	6.85105	0	0.591519	7.6532	8.55431	3.74108	10.524	3.19439	0	0.591519	2.88711	6.65138	4.51474	9.49205	9.66162	0	1.89418	0.591519	0	0	0	0	0	0.960676	0	0	0	0	0	1.2297	0.591519	0	0.960676	0.591519	0	1.44147	0.591519
TCGA-RD-A8N9-01	1083	0	9.11547	9.79703	9.1114	9.33806	8.11135	5.89261	7.04645	3.37316	9.51778	6.44251	6.65973	0.137577	4.07191	8.46096	9.3908	3.99621	9.74133	1.57583	0.258495	0.137577	1.69096	5.82657	4.28607	10.8143	9.41238	0.552419	2.257	0.366357	0.258495	0.137577	0.258495	0.633897	0	0.463709	0.137577	0.709233	0.137577	0.137577	0.137577	0.709233	1.44569	0.463709	0.633897	0	0	0.463709	0.137577
TCGA-BR-6452-01	1055	0	8.91293	9.59893	8.92942	9.75031	6.30507	7.50834	6.57228	3.35315	8.83082	7.29283	6.48836	0	2.96503	7.18175	8.56662	2.72068	9.57348	2.68546	0	0.233323	2.3476	6.36471	4.21191	11.3078	9.70038	0.233323	3.29643	0.422373	0	0	0	0	0	1.91418	0	0.581302	1.28865	0.581302	0	0.838953	3.46602	0.422373	0.838953	0	0.581302	1.64955	0.718403
TCGA-BR-6566-01	997	0	8.43887	9.13357	8.46111	9.14039	6.53452	7.05151	6.79388	3.1078	8.71402	7.18287	6.98152	0	3.4725	7.37719	8.40833	2.78058	9.15476	2.61937	0	0.215219	2.54683	6.54251	4.11926	10.0132	9.50806	0	1.91149	0.392222	0.788759	0.673215	0.215219	0	0.215219	0.986164	0.215219	1.35625	0.392222	0.392222	0	2.07491	2.33845	1.35625	0.673215	0	0.215219	0.673215	0.788759
TCGA-BR-8682-01	991	0	9.03683	9.72323	9.03062	8.95552	7.58808	5.39446	7.36678	2.99412	9.19366	6.60028	5.79574	0	5.08029	8.7763	9.03174	3.7647	8.927	0.801729	0	0	1.89011	4.89484	3.82011	10.8128	8.92349	0.161802	1.7478	0.161802	0.301034	0	0	0	0.161802	0.161802	0	0.423228	0.161802	0	0	0.423228	1.42583	0.532104	0.301034	0	0	0	0.161802
TCGA-BR-8078-01	900	0	8.95811	9.648	8.96086	9.47822	6.696	6.95768	7.75176	2.94766	9.10576	6.51887	6.66676	0	3.3178	7.69929	9.22783	3.30583	9.87119	2.06638	1.45486	1.5975	2.44308	6.10245	4.78372	11.0655	8.69623	0.283967	3.21777	0	0	0	0.283967	0	0	1.08867	0	0.685703	1.08867	0	0	0.685703	3.16374	2.71607	0.504875	0	0	1.5975	0
TCGA-B7-5816-01	812	0	8.79002	9.484	8.80797	9.88765	7.05233	7.27853	7.0968	3.3416	8.77195	6.5838	6.74696	0	2.63709	8.26907	8.60404	2.82321	9.24552	2.46587	0.198747	0	2.38824	6.62606	4.09677	10.597	10.2867	0	3.51277	0.841238	0.198747	0	0.198747	0.506587	0.631	1.9046	0.198747	1.40566	1.68593	0	0.198747	1.87131	4.25533	1.29156	1.35024	0.198747	0	1.22923	0.841238
TCGA-HU-A4GD-01	692	0	8.7224	9.4188	8.73582	8.19664	5.73729	6.14486	6.30155	3.34976	9.52254	7.14413	5.76817	0	3.13535	6.63261	9.05661	4.18542	10.4198	3.18906	5.71801	5.69267	2.78676	6.83466	4.96672	10.6965	9.6246	0	3.97881	0.352776	0.352776	0.352776	0	0	0.819355	1.37652	0	1.47798	0	0	0	0.352776	2.90927	1.87167	0.819355	0	0	0.819355	0
TCGA-HU-A4G8-01	690	0	8.77067	9.45845	8.75501	9.3845	5.26684	6.64569	6.38705	3.52789	9.10573	6.84221	6.25684	0	3.17608	7.09698	8.90639	3.60567	10.2413	2.22603	1.04247	0	3.67784	6.50361	4.31011	9.78538	9.39859	0.651341	2.96332	0.651341	0	0	0	0	0.651341	0	0	0	1.04247	0	0.651341	1.04247	3.88654	1.04247	1.04247	0.651341	0	1.54168	1.54168
TCGA-BR-6563-01	679	0	8.98804	9.67472	8.99607	8.88221	8.7489	5.64181	7.3176	2.95616	9.86728	6.29769	6.15022	0	4.26116	8.70642	9.16746	4.92129	9.82069	1.56966	0	0	0.588375	5.32335	3.88492	10.2439	9.08762	0	1.43609	0.33685	0.4705	0.182542	0.33685	0	0.33685	0.33685	0	0.693808	0.182542	0	0	0.789179	3.76713	0.588375	0.693808	0	0	0.4705	0.182542
TCGA-BR-6707-01	605	0	8.39341	9.09056	8.4048	8.83814	6.97991	7.5014	6.273	3.44038	8.95082	7.47417	6.52537	0.330879	3.69434	8.00456	9.28136	3.48944	9.90717	3.23143	0.777751	0.330879	3.46521	6.95178	4.61132	10.2645	10.1854	0.330879	2.8828	0.777751	0	0.330879	0	0	0.777751	1.08551	0.330879	1.4201	0.777751	0	0	0.777751	3.55879	1.2099	0.943424	0.579072	2.60639	1.4201	0.777751
TCGA-D7-8573-01	593	0	8.6737	9.34702	8.65387	8.71712	6.1103	6.30784	5.97525	3.14348	9.31244	6.59989	6.03933	0	2.60558	6.89443	9.31478	3.14348	9.66887	2.91027	2.96147	3.05661	2.96147	6.49919	4.46411	9.20117	8.33746	0	3.01017	1.07469	0	0	0	0	0	0	0	1.07469	0.675259	0	0	0.675259	0.675259	1.07469	1.58066	0	0.675259	0.675259	0
TCGA-CD-8533-01	468	0	8.64278	9.34286	8.66239	9.11819	7.87748	6.23893	7.93875	2.92893	9.05234	6.34856	6.1694	0	3.68477	7.92923	9.34012	3.1922	10.0065	2.96069	1.48632	1.43973	3.22473	7.19224	4.7818	10.0917	10.59	1.82967	3.49022	0.472295	0	0.18334	0.18334	0.696201	4.68817	1.79684	0.472295	1.39087	2.40344	0	0	0.338219	0.696201	0.791789	0.879031	0.338219	2.64472	0.696201	0.18334
TCGA-CD-5799-01	396	0	8.26463	8.95032	8.26903	9.20019	7.28469	6.93991	6.75205	2.79777	8.47366	6.73052	6.50768	0	3.97594	8.6271	8.74354	2.49053	9.02221	2.82387	0.196399	0.360486	2.79777	6.73852	4.21073	10.1463	9.489	0.360486	3.22241	0.196399	0.734801	0.624897	0.624897	0.196399	1.98697	1.08286	0.196399	1.82589	1.21999	0	0.196399	1.63379	3.61157	1.54527	0.923899	0	0.360486	1.00654	0.360486
TCGA-BR-8588-01	389	0	9.2004	9.90371	9.21613	9.41916	8.03183	6.01482	7.37623	3.20871	9.60992	6.91907	6.31252	0	4.89585	8.55263	9.3242	3.93171	9.4586	1.94581	0	0	2.4848	5.7635	4.24121	9.84521	8.25623	0.22312	2.19712	0.405425	0.405425	0.22312	0	0	0.22312	0	0	1.17857	0.22312	0.22312	0	1.09853	2.44224	0.693087	1.09853	0	0	0	0
TCGA-CD-8524-01	388	0	9.36959	10.065	9.37045	9.74122	8.05213	5.69471	7.42446	3.31013	9.61549	6.41549	6.17151	0	3.13227	8.54334	9.34996	3.88635	9.50953	1.36367	3.42385	3.44883	1.31278	5.62931	4.30611	9.51373	8.51154	0.177338	1.97535	0	0	0.327914	0.327914	0	0	0.327914	0.177338	0.678123	0.327914	0.177338	0	0.574443	2.40603	0.458757	0.772056	0	0	0.574443	0
TCGA-CD-8536-01	378	0	9.4778	10.1786	9.48571	10.1263	6.64712	5.96942	6.97901	3.13495	9.38476	6.71876	6.46489	0	2.24145	7.05103	9.08952	3.27881	9.25833	1.64933	2.48438	2.45706	2.33959	5.76876	4.23269	9.7959	8.42667	0	1.82027	0	0.498767	0	0	0	0.498767	0.280163	0	0.830027	0.678052	0	0	1.18277	3.64243	0.830027	1.18277	0.280163	0.498767	0.830027	0
TCGA-CD-8530-01	377	0	9.64802	10.3496	9.66122	10.2756	9.43389	7.10642	8.34073	3.14067	9.36768	6.32046	6.64497	0.313829	3.62426	9.1542	8.22138	2.42678	9.87818	2.35944	4.32371	4.19347	2.48987	6.91002	5.78056	10.3082	9.17519	0	3.46471	0	1.04496	0.313829	0	0.313829	1.46277	1.16687	0	0.744774	1.27553	0.313829	0	0.744774	2.20942	0.313829	1.46277	0.313829	0	0.906087	0.313829
TCGA-CD-A487-01	374	0	8.2857	8.96688	8.29456	8.79193	6.70466	5.98201	7.20842	2.92675	8.40818	5.93439	5.79021	1.01765	5.41998	7.66405	8.61149	3.83248	10.138	2.96651	3.90112	3.86475	3.08867	5.82583	3.93622	10.3413	9.68522	0	3.05357	0	0.22505	0.22505	0	0	0	0.697906	0	1.32873	0.22505	0	0	1.25955	1.45419	2.20567	0.40864	0	0	0.563696	0
TCGA-FP-A4BE-01	337	0	8.35425	9.05131	8.38443	8.79144	5.32078	6.79754	5.65875	3.15634	8.88604	6.42863	6.35633	0	1.51517	7.13001	8.59255	3.62927	10.6582	2.83179	0	0	1.93398	6.28172	5.10174	10.2768	8.96106	0	3.85338	0	0	0	0	0	0	2.22826	0	1.37586	1.63742	0	0	0.4648	0.78088	1.74634	1.37586	0	0	1.84455	0
TCGA-HU-A4GU-01	200	0	8.41986	9.11789	8.42833	8.72595	4.51698	6.87209	5.87597	3.67951	8.56221	6.10432	5.90913	0	1.274	6.08594	8.60675	3.72192	10.5096	3.14922	0.357108	0.99944	2.34585	5.89269	4.47876	10.7535	8.78401	0	2.16624	0	0	0	0	0	0	0.619705	0	0.357108	1.274	0	0	0.619705	1.38738	2.87573	1.5816	0	0	1.274	0
TCGA-HU-A4GT-01	198	0	8.4374	9.13563	8.44974	8.35146	5.56568	6.31007	5.93894	3.4902	8.99501	6.41676	6.09607	0	1.46134	6.38151	8.52506	3.71533	10.3382	3.4902	0.286061	0	2.98956	6.18109	4.37561	10.3902	8.67173	0	2.15373	0.286061	0	0	0	0	0.286061	1.84035	0	0.689901	1.09428	0.286061	0	0.689901	0.689901	1.29456	0.50823	0	0	1.09428	1.29456
TCGA-BR-8366-01	29	0	8.37699	9.07647	8.39275	9.02483	7.12516	5.84019	6.24619	2.36985	8.43531	6.09474	6.58468	0	3.50225	8.26071	9.35604	3.01513	8.91124	2.07706	0	0.327744	1.91949	5.42028	3.81993	8.80894	8.54447	0	1.91949	0	0.327744	0.327744	0	0	0	0.327744	0	1.20207	0.327744	0	0.327744	0.327744	2.59605	0.574176	0.327744	0	0	0	0
TCGA-BR-A4J9-01	14	0	8.52163	9.21208	8.52437	8.75727	7.96183	5.47699	6.73117	3.06727	8.78512	5.73645	5.95044	0.818119	5.72436	8.75927	8.7036	4.03671	9.46816	1.47059	0	0	2.55858	5.04508	3.62427	10.5631	9.44584	0.260776	1.71263	0	0.369427	0.0718405	0	0	0.818119	0.419624	0	0.201677	0.138865	0	0	1.36223	1.65739	1.24069	0.714312	0	0	0.369427	0.0718405
TCGA-RD-A8N2-01	3540	0	8.93467	9.6291	8.93945	8.70048	8.09839	5.09695	8.15444	3.59231	9.54342	6.52161	5.74867	0.26183	6.29608	8.30924	8.24647	3.87723	9.19816	1.52424	0.26183	0.13946	2.75149	4.42614	3.23449	8.67561	8.09844	0	2.06484	0.370845	0	0.13946	0.13946	0.13946	0.26183	0	0	0.469135	0	0	0	0.640756	1.38456	1.17705	0.640756	0	0	0	0.13946
TCGA-CG-5728-01	1980	0	8.18254	8.87989	8.20019	9.07924	7.22161	6.2045	6.42401	2.52758	8.4979	6.14707	6.42895	0	4.98515	8.6167	9.13205	2.98618	9.07057	2.39771	0.517502	0.15654	2.05134	6.10448	3.86995	10.0079	9.73458	0	2.35039	0	0.411032	0.29186	0.29186	0.15654	0.15654	0.926289	0.29186	0.782167	0.411032	0	0	1.26465	3.90126	0.782167	0.856822	0	0.15654	0.411032	0.517502
TCGA-BR-7707-01	1090	0	9.23473	9.92557	9.23239	9.81076	7.46363	6.63074	7.4498	3.32109	9.59859	6.35252	6.52268	0	1.53463	7.6999	8.59944	3.68444	9.85342	2.28195	0	0.264901	1.59796	6.75086	4.68274	10.4788	8.5338	0	2.97049	0.474123	0.647055	0	0.264901	0	0.264901	0.647055	0	0.474123	0.647055	0	0	1.65751	3.04538	0.647055	0.794444	0	0	0.922874	1.39452
TCGA-HU-A4G6-01	738	0	8.64824	9.32993	8.63421	8.427	5.32355	6.78008	5.61087	3.98794	9.27856	5.96363	5.51465	0	0.528642	4.98291	8.83224	4.60438	10.83	3.59808	2.55277	0.528642	2.15905	6.36165	4.75909	8.4885	8.58075	0	2.98613	0	0	0	0	0.528642	0	0.528642	0	0	0	0.528642	0	0.872653	0	2.23639	0.872653	0	0	0.872653	0.528642
TCGA-D7-A6F0-01	678	0	8.02032	8.70276	8.01512	7.74013	6.03629	5.55735	7.77332	2.61856	8.1938	6.15049	6.00039	0	1.26503	7.14139	8.11888	3.62759	10.5083	2.81946	5.27193	5.27973	3.4343	6.65338	4.42364	10.6322	10.8481	0.411208	4.25821	0	0.226594	0	0	5.66428	1.46005	1.39917	0	0.926605	0.701749	0.226594	0.226594	1.19055	6.07329	1.19055	1.19055	0.226594	1.46005	1.11007	0
TCGA-D7-A6F2-01	476	0	8.19006	8.86585	8.18619	8.83213	7.15202	6.89961	5.82014	3.59453	8.68967	6.43221	5.96644	0	3.67246	7.65376	8.88812	4.46068	10.5073	3.0625	1.89184	1.80751	3.04988	6.44975	4.7723	11.219	9.68415	0.237576	2.04177	0	0.237576	0	0	0	0.429404	0.429404	0	0.429404	0	0	0	1.22775	2.07599	0.958976	1.43937	0	0	0.429404	0.59029
TCGA-F1-6874-01	440	0	8.11266	8.80835	8.10866	8.69124	4.5228	6.83241	6.06553	2.80288	8.30701	6.99629	6.45888	0	0.806193	6.46758	8.46393	2.76458	9.50272	2.66188	2.44535	2.74487	2.2696	6.82031	4.45674	10.2235	9.85082	0	3.16203	0.48223	0	0	0	0.657273	0	0.657273	0.269906	1.15338	0.269906	0	0.657273	1.33199	0.806193	1.24667	0.935782	0.48223	0	0	0.269906
TCGA-BR-8368-01	131	0	8.63907	9.31433	8.62994	8.98017	5.76287	6.64641	5.64277	2.81599	8.84004	6.54654	6.16165	0	0.324374	6.73675	8.99506	3.0944	9.67948	2.06648	2.55553	2.71979	1.57519	5.96887	4.63397	11.2358	9.05671	0	3.62169	0.324374	0.324374	0.568904	0	0	0.324374	1.19362	0.324374	0.568904	0.324374	0	0.324374	0.568904	1.49256	0.92927	1.57519	0.324374	0	0.92927	0.324374
TCGA-D7-6519-01	625	0	8.39114	9.07823	8.40204	9.45661	7.07064	6.92451	6.04034	3.54127	8.67827	6.56294	6.44884	0	2.9345	7.41762	8.57266	2.07238	9.19989	1.90748	0.472375	0.263825	2.36657	6.58194	4.36037	10.7697	11.31	0	3.29448	0	0.920083	0.263825	0	0	1.46346	0.920083	0.644849	1.70992	1.31294	0.263825	0.263825	0.644849	1.39103	1.46346	0.920083	0	1.22824	1.31294	1.22824
TCGA-IN-A6RP-01	196	0	8.58611	9.27116	8.58934	9.56256	7.64855	6.07058	6.04943	2.97044	8.7978	5.81117	5.78599	0.320315	2.30872	7.28871	9.12683	3.88306	9.54473	0.757383	0	0	1.89664	6.65189	4.07999	11.1103	9.16717	0	1.95175	0	0	0.320315	0	0.320315	2.34555	0.320315	0.320315	0	0	0	0.320315	0.757383	5.23386	0.920382	1.29279	0.320315	0	0.320315	0.56254
TCGA-VQ-A91S-01	1000	0	8.91159	9.60245	8.92252	9.08261	6.55085	7.3997	6.7082	3.75283	9.63397	6.83473	6.37615	0	1.93856	6.9776	9.59975	4.82437	10.5271	2.87431	0	0	2.96594	7.3266	5.07996	10.2624	9.22441	0.448875	2.46508	0.249415	0	0.249415	0	0	0	1.76056	0.249415	0.448875	0.757576	0.448875	0	0.249415	0.448875	1.0929	1.0929	0	0	1.18363	0.448875
TCGA-BR-8297-01	225	0	8.32197	9.01995	8.33361	8.68731	7.51434	5.30358	6.68341	2.23269	8.4621	5.35691	5.24724	0.570107	5.57911	8.53266	9.04346	3.09705	8.46483	0.824509	2.23269	2.33694	2.19062	4.99309	3.64467	10.2455	8.29547	0.120514	1.76932	0	0	0	0	0.228053	0.228053	0.120514	0	0.120514	0.120514	0	0	0.494928	1.27019	0.824509	0.228053	0	0	0.120514	0.413634
[truncated: 517 more columns]
