# Supplementary material for: A six‐microRNA signature to predict outcomes of patients with gastric cancer
Source: FEBS Open Bio. 2019 Jan 31;9(3):538–47. doi: 10.1002/2211-5463.12593 (PMC6396146; doi:10.1002/2211-5463.12593)
Supplement: Supplementary file 3 — Table S3. Clinical information. [file FEB4-9-538-s003.xlsx]

## Sheet: clinical information
Table S3. Clinical information
BarCode	tumorTissueSite	age	gender	stage	grade	stage(0=I/II,1=III/IV)	grade(0=G1/G2,1=G3)
TCGA-CG-5719	Stomach	54	1	4	1	1	0
TCGA-CD-A4MI	Stomach	62	0	3	1	1	0
TCGA-VQ-A927	Stomach	81	0	3	1	1	0
TCGA-VQ-A91A	Stomach	67	0	3	1	1	0
TCGA-KB-A93H	Stomach	79	1	2	1	0	0
TCGA-CD-5800	Stomach	51	1	2	1	0	0
TCGA-B7-A5TJ	Stomach	74	0	2	1	0	0
TCGA-HU-8244	Stomach	77	1	1	1	0	0
TCGA-KB-A93G	Stomach	68	0	1	1	0	0
TCGA-BR-4201	Stomach	66	1	NA	1	NA	0
TCGA-BR-4371	Stomach	71	1	NA	1	NA	0
TCGA-BR-4292	Stomach	73	1	NA	1	NA	0
TCGA-CG-5732	Stomach	66	0	4	2	1	0
TCGA-VQ-A8PP	Stomach	76	0	4	2	1	0
TCGA-CG-4460	Stomach	66	1	4	2	1	0
TCGA-VQ-A91N	Stomach	59	1	4	2	1	0
TCGA-BR-7717	Stomach	63	0	4	2	1	0
TCGA-VQ-A8PQ	Stomach	50	1	4	2	1	0
TCGA-VQ-A922	Stomach	70	0	4	2	1	0
TCGA-R5-A7ZF	Stomach	65	1	4	2	1	0
TCGA-VQ-A928	Stomach	49	0	4	2	1	0
TCGA-EQ-5647	Stomach	86	1	4	2	1	0
TCGA-HF-7133	Stomach		1	4	2	1	0
TCGA-R5-A7O7	Stomach	51	0	4	2	1	0
TCGA-VQ-A8E7	Stomach	59	0	4	2	1	0
TCGA-BR-8680	Stomach	45	0	4	2	1	0
TCGA-CD-8529	Stomach	65	0	4	2	1	0
TCGA-CG-5730	Stomach	80	1	4	2	1	0
TCGA-CG-5716	Stomach	86	0	4	2	1	0
TCGA-RD-A8N5	Stomach	78	0	3	2	1	0
TCGA-D7-5577	Stomach	53	1	3	2	1	0
TCGA-BR-8484	Stomach	61	0	3	2	1	0
TCGA-VQ-A94O	Stomach	74	0	3	2	1	0
TCGA-CG-4300	Stomach	79	0	3	2	1	0
TCGA-VQ-AA64	Stomach	68	0	3	2	1	0
TCGA-R5-A7ZE	Stomach	66	1	3	2	1	0
TCGA-VQ-A8PK	Stomach	58	0	3	2	1	0
TCGA-VQ-A8PD	Stomach	69	0	3	2	1	0
TCGA-BR-A4QL	Stomach	75	1	3	2	1	0
TCGA-VQ-A8PY	Stomach	47	1	3	2	1	0
TCGA-CG-4441	Stomach	83	0	3	2	1	0
TCGA-VQ-A8PS	Stomach	76	0	3	2	1	0
TCGA-VQ-A8PH	Stomach	62	0	3	2	1	0
TCGA-VQ-A91D	Stomach	70	0	3	2	1	0
TCGA-BR-4184	Stomach	70	0	3	2	1	0
TCGA-BR-4280	Stomach	78	1	3	2	1	0
TCGA-R5-A7ZR	Stomach	70	1	3	2	1	0
TCGA-HU-8243	Stomach	66	0	3	2	1	0
TCGA-VQ-A8DU	Stomach	63	0	3	2	1	0
TCGA-VQ-A925	Stomach	66	0	3	2	1	0
TCGA-VQ-A91U	Stomach	78	0	3	2	1	0
TCGA-HU-A4GQ	Stomach	71	0	3	2	1	0
TCGA-VQ-A91K	Stomach	69	0	3	2	1	0
TCGA-VQ-A91W	Stomach	30	0	3	2	1	0
TCGA-VQ-A91Z	Stomach	67	1	3	2	1	0
TCGA-VQ-AA68	Stomach	52	1	3	2	1	0
TCGA-VQ-A8E2	Stomach	57	0	3	2	1	0
TCGA-VQ-A91V	Stomach	58	0	3	2	1	0
TCGA-VQ-AA6A	Stomach	56	0	3	2	1	0
TCGA-VQ-A8P2	Stomach	68	0	3	2	1	0
TCGA-VQ-A8P3	Stomach	72	0	3	2	1	0
TCGA-HU-A4HD	Stomach	73	0	3	2	1	0
TCGA-VQ-AA6B	Stomach	48	0	3	2	1	0
TCGA-HU-8249	Stomach	76	0	3	2	1	0
TCGA-VQ-AA69	Stomach	35	0	3	2	1	0
TCGA-D7-A6ET	Stomach	76	0	3	2	1	0
TCGA-HU-A4H6	Stomach	72	1	3	2	1	0
TCGA-D7-A74A	Stomach	61	1	3	2	1	0
TCGA-D7-6526	Stomach	67	1	3	2	1	0
TCGA-VQ-AA6D	Stomach	52	1	3	2	1	0
TCGA-EQ-A4SO	Stomach	70	0	3	2	1	0
TCGA-BR-8373	Stomach	65	1	3	2	1	0
TCGA-D7-A4YT	Stomach	56	0	3	2	1	0
TCGA-HU-A4H2	Stomach	58	1	3	2	1	0
TCGA-BR-8690	Stomach	54	1	3	2	1	0
TCGA-SW-A7EB	Stomach	45	0	3	2	1	0
TCGA-BR-8483	Stomach	59	0	3	2	1	0
TCGA-IP-7968	Stomach	74	0	3	2	1	0
TCGA-BR-8077	Stomach	58	1	3	2	1	0
TCGA-FP-8631	Stomach	68	0	3	2	1	0
TCGA-VQ-A924	Stomach	69	0	2	2	0	0
TCGA-CG-5718	Stomach	78	1	2	2	0	0
TCGA-VQ-A8PB	Stomach	65	1	2	2	0	0
TCGA-VQ-AA6G	Stomach	68	0	2	2	0	0
TCGA-BR-6456	Stomach	74	1	2	2	0	0
TCGA-CD-8532	Stomach	52	0	2	2	0	0
TCGA-D7-6527	Stomach	62	0	2	2	0	0
TCGA-BR-6565	Stomach	67	0	2	2	0	0
TCGA-CD-8527	Stomach	72	1	2	2	0	0
TCGA-CD-A486	Stomach	68	0	2	2	0	0
TCGA-BR-7901	Stomach	74	0	2	2	0	0
TCGA-VQ-A8DL	Stomach	69	1	2	2	0	0
TCGA-HF-7132	Stomach		0	2	2	0	0
TCGA-VQ-AA6F	Stomach	57	0	2	2	0	0
TCGA-BR-6801	Stomach	70	0	2	2	0	0
TCGA-BR-7716	Stomach	62	1	2	2	0	0
TCGA-BR-7715	Stomach	65	0	2	2	0	0
TCGA-BR-8081	Stomach	71	1	2	2	0	0
TCGA-VQ-A8P8	Stomach	72	1	2	2	0	0
TCGA-HU-A4GN	Stomach	61	0	2	2	0	0
TCGA-HU-A4GF	Stomach	69	0	2	2	0	0
TCGA-HU-8604	Stomach	82	1	2	2	0	0
TCGA-D7-8579	Stomach	66	1	2	2	0	0
TCGA-IN-A6RN	Stomach	72	1	2	2	0	0
TCGA-FP-7829	Stomach	69	0	2	2	0	0
TCGA-CG-4449	Stomach	81	0	2	2	0	0
TCGA-IN-8462	Stomach	80	0	2	2	0	0
TCGA-FP-8099	Stomach	79	0	2	2	0	0
TCGA-D7-8572	Stomach	57	0	2	2	0	0
TCGA-D7-6815	Stomach	70	1	2	2	0	0
TCGA-MX-A666	Stomach	61	0	2	2	0	0
TCGA-FP-8211	Stomach	62	0	2	2	0	0
TCGA-CD-5798	Stomach	82	0	2	2	0	0
TCGA-CD-5802	Stomach	58	0	2	2	0	0
TCGA-CD-A48A	Stomach	57	0	2	2	0	0
TCGA-CD-A4MH	Stomach	86	1	2	2	0	0
TCGA-F1-A72C	Stomach	68	0	2	2	0	0
TCGA-D7-6820	Stomach	64	0	2	2	0	0
TCGA-B7-A5TN	Stomach	60	0	2	2	0	0
TCGA-HU-A4GP	Stomach	62	1	2	2	0	0
TCGA-CG-4437	Stomach	83	0	2	2	0	0
TCGA-BR-8360	Stomach	66	0	2	2	0	0
TCGA-HU-A4G3	Stomach	54	0	2	2	0	0
TCGA-BR-A4J6	Stomach	69	1	2	2	0	0
TCGA-F1-6875	Stomach	79	0	1	2	0	0
TCGA-CG-5726	Stomach	73	0	1	2	0	0
TCGA-VQ-A8DV	Stomach	48	0	1	2	0	0
TCGA-F1-6177	Stomach	90	0	1	2	0	0
TCGA-BR-4267	Stomach	51	0	1	2	0	0
TCGA-FP-7735	Stomach	77	0	1	2	0	0
TCGA-VQ-A92D	Stomach	67	0	1	2	0	0
TCGA-VQ-A8PX	Stomach	51	0	1	2	0	0
TCGA-3M-AB46	Stomach	70	0	1	2	0	0
TCGA-HF-7134	Stomach		0	1	2	0	0
TCGA-BR-7703	Stomach	81	0	1	2	0	0
TCGA-CG-4443	Stomach	68	0	1	2	0	0
TCGA-BR-8678	Stomach	76	0	1	2	0	0
TCGA-HU-A4G9	Stomach	67	1	1	2	0	0
TCGA-D7-8578	Stomach	72	0	1	2	0	0
TCGA-BR-A4PE	Stomach	68	1	1	2	0	0
TCGA-BR-8486	Stomach	90	1	1	2	0	0
TCGA-CG-4466	Stomach	81	1	1	2	0	0
TCGA-IN-A6RI	Stomach	45	0	1	2	0	0
TCGA-ZA-A8F6	Stomach	71	0	1	2	0	0
TCGA-IN-AB1V	Stomach	63	0	1	2	0	0
TCGA-D7-6528	Stomach	70	1	1	2	0	0
TCGA-HU-A4H8	Stomach	77	0	1	2	0	0
TCGA-CD-A4MJ	Stomach	60	0	1	2	0	0
TCGA-IN-A6RS	Stomach	76	0	1	2	0	0
TCGA-D7-6822	Stomach	77	0	1	2	0	0
TCGA-HU-A4GH	Stomach	75	0	1	2	0	0
TCGA-BR-6710	Stomach	41	0	1	2	0	0
TCGA-CG-4436	Stomach	57	0	1	2	0	0
TCGA-HU-8610	Stomach	75	0	1	2	0	0
TCGA-BR-8679	Stomach	63	1	1	2	0	0
TCGA-VQ-A94R	Stomach	63	0	3	2	1	0
TCGA-BR-4191	Stomach	72	0	NA	2	NA	0
TCGA-IN-A6RL	Stomach	84	0	2	2	0	0
TCGA-BR-4257	Stomach	79	1	NA	2	NA	0
TCGA-BR-4256	Stomach	80	0	NA	2	NA	0
TCGA-CD-5804	Stomach	90	0	2	2	0	0
TCGA-FP-A9TM	Stomach	77	0	1	2	0	0
TCGA-HU-8238	Stomach	56	0	NA	2	NA	0
TCGA-BR-4357	Stomach	58	0	NA	2	NA	0
TCGA-BR-4366	Stomach	87	0	NA	2	NA	0
TCGA-BR-4370	Stomach	74	1	NA	2	NA	0
TCGA-BR-4294	Stomach	65	0	NA	2	NA	0
TCGA-VQ-A91Q	Stomach	61	0	4	3	1	1
TCGA-VQ-A8DZ	Stomach	70	0	4	3	1	1
TCGA-CG-5724	Stomach	59	0	4	3	1	1
TCGA-CG-4465	Stomach	69	1	4	3	1	1
TCGA-RD-A7BT	Stomach	66	0	4	3	1	1
TCGA-CG-4469	Stomach	70	0	4	3	1	1
TCGA-BR-A453	Stomach	51	0	4	3	1	1
TCGA-R5-A804	Stomach	54	0	4	3	1	1
TCGA-D7-A748	Stomach	41	1	4	3	1	1
TCGA-CG-4440	Stomach	68	1	4	3	1	1
TCGA-BR-8289	Stomach	57	0	4	3	1	1
TCGA-VQ-A8PM	Stomach	56	0	4	3	1	1
TCGA-CG-4306	Stomach	90	0	4	3	1	1
TCGA-CG-4462	Stomach	72	1	4	3	1	1
TCGA-R5-A7ZI	Stomach	44	1	4	3	1	1
TCGA-CG-4438	Stomach	56	0	4	3	1	1
TCGA-BR-7196	Stomach	64	0	4	3	1	1
TCGA-CG-4472	Stomach	49	0	4	3	1	1
TCGA-IN-A7NR	Stomach	64	1	4	3	1	1
TCGA-CG-5721	Stomach	58	0	4	3	1	1
TCGA-CG-4301	Stomach	75	1	4	3	1	1
TCGA-CG-5722	Stomach	67	1	4	3	1	1
TCGA-CG-4474	Stomach	67	1	4	3	1	1
TCGA-BR-4368	Stomach	78	1	4	3	1	1
TCGA-VQ-A8PC	Stomach	65	0	3	3	1	1
TCGA-RD-A8MW	Stomach	72	0	3	3	1	1
TCGA-BR-7723	Stomach	59	0	3	3	1	1
TCGA-BR-A4IV	Stomach	47	0	3	3	1	1
TCGA-VQ-A8PU	Stomach	72	1	3	3	1	1
TCGA-BR-8367	Stomach	55	0	3	3	1	1
TCGA-BR-6564	Stomach	46	1	3	3	1	1
TCGA-BR-6705	Stomach	68	1	3	3	1	1
TCGA-BR-8382	Stomach	67	1	3	3	1	1
TCGA-VQ-A8PE	Stomach	78	0	3	3	1	1
TCGA-CG-5733	Stomach	83	1	3	3	1	1
TCGA-BR-8686	Stomach	69	0	3	3	1	1
TCGA-D7-A6EZ	Stomach	66	0	3	3	1	1
TCGA-VQ-A8E0	Stomach	68	0	3	3	1	1
TCGA-D7-8575	Stomach	75	0	3	3	1	1
TCGA-BR-6706	Stomach	63	0	3	3	1	1
TCGA-RD-A8NB	Stomach	80	1	3	3	1	1
TCGA-VQ-AA6I	Stomach	68	0	3	3	1	1
TCGA-BR-8296	Stomach	58	1	3	3	1	1
TCGA-D7-8576	Stomach	54	1	3	3	1	1
TCGA-BR-8059	Stomach	72	0	3	3	1	1
TCGA-FP-7916	Stomach	77	0	3	3	1	1
TCGA-BR-A44U	Stomach	70	0	3	3	1	1
TCGA-D7-6525	Stomach	58	0	3	3	1	1
TCGA-CD-5801	Stomach	69	0	3	3	1	1
TCGA-BR-8362	Stomach	65	0	3	3	1	1
TCGA-VQ-AA6K	Stomach	59	0	3	3	1	1
TCGA-D7-6818	Stomach	53	0	3	3	1	1
TCGA-BR-6709	Stomach	57	1	3	3	1	1
TCGA-BR-8371	Stomach	62	0	3	3	1	1
TCGA-D7-A6EY	Stomach	72	1	3	3	1	1
TCGA-VQ-A94T	Stomach	73	0	3	3	1	1
TCGA-RD-A7BS	Stomach	46	0	3	3	1	1
TCGA-BR-8683	Stomach	75	0	3	3	1	1
TCGA-VQ-A91Y	Stomach	67	0	3	3	1	1
TCGA-BR-8080	Stomach	72	1	3	3	1	1
TCGA-VQ-A91X	Stomach	74	0	3	3	1	1
TCGA-BR-8590	Stomach	62	0	3	3	1	1
TCGA-R5-A805	Stomach	71	0	3	3	1	1
TCGA-BR-A4IZ	Stomach	45	1	3	3	1	1
TCGA-RD-A8N6	Stomach	78	1	3	3	1	1
TCGA-BR-8687	Stomach	67	1	3	3	1	1
TCGA-BR-8284	Stomach	72	1	3	3	1	1
TCGA-CG-5734	Stomach	68	0	3	3	1	1
TCGA-BR-A452	Stomach	57	0	3	3	1	1
TCGA-D7-A74B	Stomach	52	1	3	3	1	1
TCGA-BR-4183	Stomach	55	1	3	3	1	1
TCGA-BR-8592	Stomach	63	1	3	3	1	1
TCGA-FP-A4BF	Stomach	68	0	3	3	1	1
TCGA-FP-8210	Stomach	48	0	3	3	1	1
TCGA-BR-4253	Stomach	80	1	3	3	1	1
TCGA-BR-4255	Stomach	76	1	3	3	1	1
TCGA-MX-A5UG	Stomach	78	0	3	3	1	1
TCGA-VQ-A8PF	Stomach	76	0	3	3	1	1
TCGA-VQ-A923	Stomach	90	0	3	3	1	1
TCGA-BR-A4CS	Stomach	77	0	3	3	1	1
TCGA-ZQ-A9CR	Stomach	79	1	3	3	1	1
TCGA-BR-A4J1	Stomach	63	0	3	3	1	1
TCGA-BR-8380	Stomach	55	0	3	3	1	1
TCGA-BR-8285	Stomach	57	1	3	3	1	1
TCGA-RD-A8MV	Stomach	56	0	3	3	1	1
TCGA-RD-A8N1	Stomach	70	0	3	3	1	1
TCGA-RD-A8N4	Stomach	58	1	3	3	1	1
TCGA-VQ-A8DT	Stomach	43	0	3	3	1	1
TCGA-CG-4444	Stomach	76	0	3	3	1	1
TCGA-RD-A8N0	Stomach	53	1	3	3	1	1
TCGA-BR-8058	Stomach	53	1	3	3	1	1
TCGA-BR-A4CQ	Stomach	58	0	3	3	1	1
TCGA-BR-7959	Stomach	59	0	3	3	1	1
TCGA-BR-8372	Stomach	63	0	3	3	1	1
TCGA-BR-8361	Stomach	71	1	3	3	1	1
TCGA-BR-6802	Stomach	65	0	3	3	1	1
TCGA-HF-A5NB	Stomach	75	1	3	3	1	1
TCGA-VQ-A8PT	Stomach	65	0	3	3	1	1
TCGA-BR-7958	Stomach	60	0	3	3	1	1
TCGA-HU-A4H3	Stomach	56	1	3	3	1	1
TCGA-BR-A4J5	Stomach	56	0	3	3	1	1
TCGA-BR-8591	Stomach	79	0	3	3	1	1
TCGA-VQ-AA6J	Stomach	75	0	3	3	1	1
TCGA-BR-A4IU	Stomach	34	1	3	3	1	1
TCGA-BR-8589	Stomach	56	0	3	3	1	1
TCGA-BR-8677	Stomach	74	1	3	3	1	1
TCGA-D7-8570	Stomach	44	0	3	3	1	1
TCGA-FP-7998	Stomach	77	0	3	3	1	1
TCGA-BR-8364	Stomach	42	1	3	3	1	1
TCGA-VQ-A91E	Stomach	67	1	3	3	1	1
TCGA-HU-A4GJ	Stomach	60	1	3	3	1	1
TCGA-F1-A448	Stomach	70	0	3	3	1	1
TCGA-HU-8608	Stomach	70	0	3	3	1	1
TCGA-D7-5579	Stomach	74	0	3	3	1	1
TCGA-HU-A4GX	Stomach	70	1	3	3	1	1
TCGA-MX-A5UJ	Stomach	86	1	3	3	1	1
TCGA-B7-A5TI	Stomach	52	0	3	3	1	1
TCGA-D7-6518	Stomach	75	0	3	3	1	1
TCGA-D7-6520	Stomach	53	0	3	3	1	1
TCGA-D7-8574	Stomach	72	0	3	3	1	1
TCGA-D7-A4YU	Stomach	73	0	3	3	1	1
TCGA-BR-8369	Stomach	76	1	3	3	1	1
TCGA-D7-A4YY	Stomach	61	0	3	3	1	1
TCGA-BR-A4J8	Stomach	71	1	3	3	1	1
TCGA-CD-8535	Stomach	59	0	3	3	1	1
TCGA-D7-6817	Stomach	63	0	3	3	1	1
TCGA-D7-5578	Stomach	80	0	3	3	1	1
TCGA-CD-8525	Stomach	82	1	3	3	1	1
TCGA-CD-8531	Stomach	66	1	3	3	1	1
TCGA-CD-8526	Stomach	73	1	3	3	1	1
TCGA-CD-8528	Stomach	43	1	3	3	1	1
TCGA-IN-A7NU	Stomach	69	0	3	3	1	1
TCGA-B7-A5TK	Stomach	51	0	3	3	1	1
TCGA-BR-8485	Stomach	68	1	3	3	1	1
TCGA-BR-8676	Stomach	59	0	3	3	1	1
TCGA-KB-A6F5	Stomach	73	0	3	3	1	1
TCGA-BR-A4QM	Stomach	65	0	3	3	1	1
TCGA-BR-8384	Stomach	69	0	3	3	1	1
TCGA-BR-8370	Stomach	64	0	3	3	1	1
TCGA-HU-A4GC	Stomach	74	0	3	3	1	1
TCGA-D7-A6EX	Stomach	72	1	3	3	1	1
TCGA-HU-A4H0	Stomach	72	0	3	3	1	1
TCGA-BR-A4PF	Stomach	72	0	3	3	1	1
TCGA-BR-A4J4	Stomach	39	0	3	3	1	1
TCGA-HU-A4GY	Stomach	76	1	3	3	1	1
TCGA-FP-A8CX	Stomach	60	0	3	3	1	1
TCGA-CG-4476	Stomach	69	0	3	3	1	1
TCGA-BR-A4CR	Stomach	70	1	3	3	1	1
TCGA-BR-4361	Stomach	66	1	3	3	1	1
TCGA-VQ-A8E3	Stomach	79	0	2	3	0	1
TCGA-BR-6458	Stomach	57	1	2	3	0	1
TCGA-BR-7851	Stomach	74	0	2	3	0	1
TCGA-BR-8365	Stomach	70	1	2	3	0	1
TCGA-HU-A4HB	Stomach	68	0	2	3	0	1
TCGA-BR-7722	Stomach	62	0	2	3	0	1
TCGA-BR-6455	Stomach	59	0	2	3	0	1
TCGA-CD-5813	Stomach	60	0	2	3	0	1
TCGA-CD-A48C	Stomach	79	1	2	3	0	1
TCGA-BR-8060	Stomach	75	1	2	3	0	1
TCGA-CD-A489	Stomach	58	0	2	3	0	1
TCGA-CD-5803	Stomach	78	1	2	3	0	1
TCGA-MX-A663	Stomach	66	0	2	3	0	1
TCGA-BR-4279	Stomach	43	0	2	3	0	1
TCGA-VQ-A8PO	Stomach	74	0	2	3	0	1
TCGA-D7-A747	Stomach	57	0	2	3	0	1
TCGA-EQ-8122	Stomach	71	1	2	3	0	1
TCGA-VQ-A8P5	Stomach	67	0	2	3	0	1
TCGA-CG-5717	Stomach	58	0	2	3	0	1
TCGA-CD-A4MG	Stomach	76	0	2	3	0	1
TCGA-D7-A4YV	Stomach	69	1	2	3	0	1
TCGA-IN-8663	Stomach	68	0	2	3	0	1
TCGA-BR-8295	Stomach	60	1	2	3	0	1
TCGA-CG-5723	Stomach	83	0	2	3	0	1
TCGA-CG-5727	Stomach	66	0	2	3	0	1
TCGA-VQ-A8PZ	Stomach	56	1	2	3	0	1
TCGA-BR-6852	Stomach	64	1	2	3	0	1
TCGA-KB-A93J	Stomach	78	0	2	3	0	1
TCGA-D7-A4YX	Stomach	63	0	2	3	0	1
TCGA-IN-7806	Stomach	50	0	2	3	0	1
TCGA-RD-A8N9	Stomach	63	1	2	3	0	1
TCGA-BR-7704	Stomach	69	1	2	3	0	1
TCGA-BR-6452	Stomach	78	1	2	3	0	1
TCGA-BR-A44T	Stomach	53	1	2	3	0	1
TCGA-BR-6566	Stomach	64	1	2	3	0	1
TCGA-BR-8682	Stomach	52	0	2	3	0	1
TCGA-BR-A4J7	Stomach	49	0	2	3	0	1
TCGA-BR-6803	Stomach	54	1	2	3	0	1
TCGA-BR-8078	Stomach	70	1	2	3	0	1
TCGA-BR-8286	Stomach	49	0	2	3	0	1
TCGA-VQ-A94U	Stomach	70	0	2	3	0	1
TCGA-B7-5816	Stomach	51	1	2	3	0	1
TCGA-HU-A4G2	Stomach	45	0	2	3	0	1
TCGA-HU-A4H4	Stomach	53	1	2	3	0	1
TCGA-CG-4475	Stomach	76	0	2	3	0	1
TCGA-HU-A4GD	Stomach	56	0	2	3	0	1
TCGA-HU-A4G8	Stomach	71	1	2	3	0	1
TCGA-BR-6563	Stomach	60	0	2	3	0	1
TCGA-HU-8602	Stomach	58	1	2	3	0	1
TCGA-BR-A4QI	Stomach	70	1	2	3	0	1
TCGA-BR-A4PD	Stomach	72	1	2	3	0	1
TCGA-BR-6707	Stomach	75	0	2	3	0	1
TCGA-D7-8573	Stomach	57	0	2	3	0	1
TCGA-HU-8245	Stomach	72	0	2	3	0	1
TCGA-D7-6524	Stomach	53	0	2	3	0	1
TCGA-BR-6453	Stomach	54	0	2	3	0	1
TCGA-CG-4305	Stomach	69	0	2	3	0	1
TCGA-CD-8533	Stomach	48	0	2	3	0	1
TCGA-D7-A4Z0	Stomach	60	1	2	3	0	1
TCGA-BR-A4J2	Stomach	70	0	2	3	0	1
TCGA-BR-6457	Stomach	69	0	2	3	0	1
TCGA-IN-AB1X	Stomach	78	1	2	3	0	1
TCGA-CD-5799	Stomach	45	0	2	3	0	1
TCGA-BR-A4IY	Stomach	58	0	2	3	0	1
TCGA-BR-8588	Stomach	55	1	2	3	0	1
TCGA-CD-8524	Stomach	61	1	2	3	0	1
TCGA-CD-8536	Stomach	74	0	2	3	0	1
TCGA-CD-8530	Stomach	51	0	2	3	0	1
TCGA-CD-A487	Stomach	51	0	2	3	0	1
TCGA-CD-8534	Stomach	41	0	2	3	0	1
TCGA-CG-4455	Stomach	72	0	2	3	0	1
TCGA-D7-A6EV	Stomach	71	1	2	3	0	1
TCGA-FP-A4BE	Stomach	55	0	2	3	0	1
TCGA-IN-A7NT	Stomach	73	1	2	3	0	1
TCGA-BR-8381	Stomach	51	0	2	3	0	1
TCGA-HU-A4GU	Stomach	73	0	2	3	0	1
TCGA-HU-A4GT	Stomach	71	1	2	3	0	1
TCGA-BR-8487	Stomach	64	1	2	3	0	1
TCGA-BR-8366	Stomach	80	1	2	3	0	1
TCGA-BR-A4J9	Stomach	55	0	2	3	0	1
TCGA-BR-6454	Stomach	58	0	2	3	0	1
TCGA-FP-8209	Stomach	49	0	1	3	0	1
TCGA-HJ-7597	Stomach	71	1	1	3	0	1
TCGA-RD-A7C1	Stomach	82	0	1	3	0	1
TCGA-CG-5725	Stomach	72	0	1	3	0	1
TCGA-RD-A7BW	Stomach	68	1	1	3	0	1
TCGA-CG-5720	Stomach	71	0	1	3	0	1
TCGA-BR-8363	Stomach	73	1	1	3	0	1
TCGA-RD-A8N2	Stomach	59	1	1	3	0	1
TCGA-CG-5728	Stomach	88	1	1	3	0	1
TCGA-KB-A6F7	Stomach	54	1	1	3	0	1
TCGA-BR-7707	Stomach	69	1	1	3	0	1
TCGA-CG-4477	Stomach	58	1	1	3	0	1
TCGA-HU-A4G6	Stomach	74	0	1	3	0	1
TCGA-D7-A6F0	Stomach	79	1	1	3	0	1
TCGA-D7-6522	Stomach	58	0	1	3	0	1
TCGA-D7-A6F2	Stomach	62	0	1	3	0	1
TCGA-F1-6874	Stomach	79	0	1	3	0	1
TCGA-IN-A6RJ	Stomach	64	0	1	3	0	1
TCGA-B7-5818	Stomach	62	0	1	3	0	1
TCGA-BR-8368	Stomach	84	1	1	3	0	1
TCGA-CG-4442	Stomach	85	0	1	3	0	1
TCGA-BR-4188	Stomach	53	1	NA	3	NA	1
TCGA-IN-A6RR	Stomach	84	0	2	3	0	1
TCGA-BR-4187	Stomach	56	0	NA	3	NA	1
TCGA-IN-7808	Stomach	59	0	3	3	1	1
TCGA-D7-6519	Stomach	64	1	2	3	0	1
TCGA-D7-6521	Stomach	65	0	2	3	0	1
TCGA-IN-A6RP	Stomach	63	0	2	3	0	1
TCGA-BR-4363	Stomach	60	1	NA	3	NA	1
TCGA-BR-4369	Stomach	75	0	NA	3	NA	1
TCGA-BR-4367	Stomach	78	0	NA	3	NA	1
TCGA-BR-4362	Stomach	74	1	NA	3	NA	1
TCGA-BR-7957	Stomach	50	1	4	NA	1	NA
TCGA-VQ-A8PJ	Stomach	53	0	4	NA	1	NA
TCGA-VQ-A91S	Stomach	63	0	3	NA	1	NA
TCGA-BR-8297	Stomach	58	0	3	NA	1	NA
TCGA-BR-8291	Stomach	61	0	2	NA	0	NA
TCGA-BR-7197	Stomach	69	0	2	NA	0	NA
TCGA-HU-A4H5	Stomach	71	0	1	NA	0	NA
TCGA-SW-A7EA	Stomach	61	1	1	NA	0	NA
TCGA-VQ-A94P	Stomach	57	0	NA	NA	NA	NA
