# Supplementary material for: A six‐microRNA signature to predict outcomes of patients with gastric cancer
Source: FEBS Open Bio. 2019 Jan 31;9(3):538–47. doi: 10.1002/2211-5463.12593 (PMC6396146; doi:10.1002/2211-5463.12593)
Supplement: Supplementary file 4 — Table S4. Survival‐related microRNA according to univariate Cox regression analysis. [file FEB4-9-538-s004.xlsx]

## Sheet: table S4
Table S4. Survival-related microRNAs according to univariate Cox regression analysis
	coef	exp(coef)	se(coef)	z	Pr(>|z|)	exp(coef)	exp(-coef)	lower .95	upper .95
hsa-let-7f-2	-0.463111	0.629323	0.210139	-2.20383	0.0275364	0.629323	1.58901	0.416872	0.950045
hsa-mir-1-2	0.160994	1.17468	0.0819821	1.96377	0.0495563	1.17468	0.851297	1.00031	1.37944
hsa-mir-100	0.384937	1.46952	0.140367	2.74237	0.0060997	1.46952	0.680493	1.11608	1.93489
hsa-mir-1197	1.94042	6.96164	0.956099	2.02951	0.042406	6.96164	0.143644	1.06876	45.3466
hsa-mir-125a	0.457612	1.5803	0.224209	2.04101	0.0412497	1.5803	0.632793	1.01834	2.45236
hsa-mir-125b-1	0.391845	1.47971	0.147312	2.65997	0.00781465	1.47971	0.675809	1.10862	1.975
hsa-mir-144	-0.299188	0.74142	0.115556	-2.5891	0.00962264	0.74142	1.34876	0.591157	0.929879
hsa-mir-145	0.262774	1.30053	0.116934	2.2472	0.0246274	1.30053	0.768915	1.03416	1.63552
hsa-mir-146a	-0.383494	0.681476	0.128535	-2.98358	0.00284895	0.681476	1.4674	0.529714	0.876717
hsa-mir-148a	-0.29002	0.748249	0.133134	-2.17842	0.0293751	0.748249	1.33645	0.576398	0.971336
hsa-mir-15b	-0.341585	0.710643	0.16389	-2.08424	0.0371387	0.710643	1.40718	0.515405	0.979839
hsa-mir-181d	-0.496731	0.608517	0.233842	-2.12422	0.0336519	0.608517	1.64334	0.384792	0.962319
hsa-mir-199a-1	0.402606	1.49572	0.197376	2.03979	0.0413713	1.49572	0.668575	1.01588	2.2022
hsa-mir-199a-2	0.391807	1.47965	0.198548	1.97336	0.048455	1.47965	0.675835	1.00266	2.18356
hsa-mir-200c	-0.217967	0.804152	0.103431	-2.10738	0.0350848	0.804152	1.24355	0.656595	0.984869
hsa-mir-206	-0.651257	0.52139	0.251038	-2.59426	0.0094795	0.52139	1.91795	0.318771	0.852798
hsa-mir-2115	-0.802801	0.448072	0.377908	-2.12433	0.0336427	0.448072	2.23178	0.213635	0.939775
hsa-mir-218-1	0.564517	1.7586	0.241829	2.33437	0.0195766	1.7586	0.568635	1.09477	2.82496
hsa-mir-221	-0.377227	0.68576	0.15099	-2.49836	0.0124769	0.68576	1.45824	0.510093	0.921924
hsa-mir-26a-2	-0.88507	0.412685	0.327999	-2.6984	0.00696743	0.412685	2.42315	0.216983	0.784895
hsa-mir-29a	-0.692731	0.500208	0.20426	-3.39143	0.0006953	0.500208	1.99917	0.335185	0.746477
hsa-mir-29c	-0.39645	0.672704	0.176324	-2.24842	0.0245496	0.672704	1.48654	0.476142	0.95041
hsa-mir-30b	-0.445461	0.640529	0.195302	-2.28088	0.0225554	0.640529	1.56121	0.436815	0.939248
hsa-mir-3170	0.506218	1.65901	0.202288	2.50246	0.0123332	1.65901	0.602771	1.11599	2.46624
hsa-mir-32	-0.458427	0.632277	0.173612	-2.64053	0.00827769	0.632277	1.58158	0.449913	0.888559
hsa-mir-323b	0.322196	1.38015	0.139362	2.31193	0.0207817	1.38015	0.724556	1.05027	1.81365
hsa-mir-328	0.358669	1.43142	0.144948	2.47446	0.0133437	1.43142	0.698606	1.07743	1.90173
hsa-mir-338	-0.25549	0.774537	0.12014	-2.12661	0.0334522	0.774537	1.29109	0.612039	0.980178
hsa-mir-374a	-0.554617	0.574292	0.242265	-2.2893	0.0220618	0.574292	1.74127	0.357205	0.923313
hsa-mir-374b	-0.70719	0.493027	0.281022	-2.51649	0.0118529	0.493027	2.02828	0.284227	0.855219
hsa-mir-425	-0.276435	0.758483	0.127817	-2.16274	0.0305615	0.758483	1.31842	0.590401	0.974415
hsa-mir-451	-0.297518	0.742659	0.107786	-2.76027	0.00577537	0.742659	1.34651	0.601232	0.917354
hsa-mir-486	-0.258311	0.772355	0.123863	-2.08545	0.0370286	0.772355	1.29474	0.605877	0.984577
hsa-mir-490	0.207628	1.23076	0.0785619	2.64286	0.00822094	1.23076	0.812509	1.05511	1.43563
hsa-mir-509-2	-0.573317	0.563653	0.291375	-1.96763	0.0491109	0.563653	1.77414	0.318415	0.997769
hsa-mir-509-3	-0.564756	0.568499	0.271097	-2.08322	0.0372308	0.568499	1.75902	0.334173	0.967137
hsa-mir-541	0.910527	2.48563	0.326867	2.78562	0.00534254	2.48563	0.402312	1.30981	4.717
hsa-mir-549	-0.681466	0.505875	0.340298	-2.00256	0.0452248	0.505875	1.97677	0.259646	0.98561
hsa-mir-653	0.5092	1.66396	0.139074	3.66137	0.000250874	1.66396	0.600976	1.26696	2.18536
hsa-mir-660	-0.461409	0.630395	0.17706	-2.60594	0.00916217	0.630395	1.58631	0.445552	0.891921
hsa-mir-668	1.47422	4.36763	0.634454	2.3236	0.0201467	4.36763	0.228957	1.2595	15.1459
hsa-mir-675	0.151296	1.16334	0.0666518	2.26995	0.0232105	1.16334	0.859593	1.02088	1.32569
hsa-mir-7-3	-0.407896	0.665048	0.172251	-2.36804	0.0178828	0.665048	1.50365	0.474497	0.932123
hsa-mir-708	0.315269	1.37063	0.153042	2.06002	0.0393968	1.37063	0.729592	1.01543	1.85008
hsa-mir-95	-0.295902	0.74386	0.14179	-2.0869	0.0368972	0.74386	1.34434	0.563377	0.982163
hsa-mir-99a	0.223294	1.25019	0.107792	2.07153	0.0383094	1.25019	0.79988	1.0121	1.54429
hsa-mir-99b	0.474303	1.60689	0.185706	2.55405	0.0106477	1.60689	0.622319	1.11664	2.31238
