# Supplementary material for: A six‐microRNA signature to predict outcomes of patients with gastric cancer
Source: FEBS Open Bio. 2019 Jan 31;9(3):538–47. doi: 10.1002/2211-5463.12593 (PMC6396146; doi:10.1002/2211-5463.12593)
Supplement: Supplementary file 5 — Table S5. GO enrichment analysis of the co‐expressed mRNA. [file FEB4-9-538-s005.xlsx]

## Sheet: Table S5
Tble S5. Gene ontology (GO) enrichment analysis of the co-expressed mRNAs
	ID	Description	GeneRatio	BgRatio	pvalue	p.adjust	qvalue	geneID	Count
Cell component	GO:0000777	condensed chromosome kinetochore	15/148	86/17280	6.15e-16	5.9e-14	3.96e-14	NEK2/MAD2L1/SPC25/BIRC5/CENPA/NDC80/ZWINT/CENPE/HJURP/KIF2C/NUF2/BUB1/SPAG5/BUB1B/CCNB1	15
	GO:0005819	spindle	22/148	262/17280	6.86e-16	5.9e-14	3.96e-14	NEK2/MZT1/CDC20/KIF4A/MAD2L1/KIF11/KIF18A/BIRC5/KIF15/AURKA/DLGAP5/TTK/CENPE/ECT2/KIF23/CDK1/CDCA8/POC1A/SPAG5/PRC1/BUB1B/CCNB1	22
	GO:0000793	condensed chromosome	19/148	176/17280	7.19e-16	5.9e-14	3.96e-14	NEK2/NCAPH/MAD2L1/SPC25/BIRC5/LRPPRC/TOP2A/CENPA/NDC80/ZWINT/CENPE/HJURP/KIF2C/NUF2/BUB1/SPAG5/NCAPG/BUB1B/CCNB1	19
	GO:0000779	condensed chromosome, centromeric region	15/148	91/17280	1.49e-15	9.19e-14	6.17e-14	NEK2/MAD2L1/SPC25/BIRC5/CENPA/NDC80/ZWINT/CENPE/HJURP/KIF2C/NUF2/BUB1/SPAG5/BUB1B/CCNB1	15
	GO:0000776	kinetochore	15/148	110/17280	2.79e-14	1.37e-12	9.22e-13	NEK2/MAD2L1/SPC25/BIRC5/CENPA/NDC80/ZWINT/CENPE/HJURP/KIF2C/NUF2/BUB1/SPAG5/BUB1B/CCNB1	15
	GO:0000775	chromosome, centromeric region	17/148	161/17280	3.79e-14	1.55e-12	1.04e-12	NEK2/MAD2L1/SPC25/BIRC5/CENPA/NDC80/ZWINT/CENPE/HJURP/KIF2C/ESCO2/CDCA8/NUF2/BUB1/SPAG5/BUB1B/CCNB1	17
	GO:0032993	protein-DNA complex	17/148	277/17280	2.41e-10	8.49e-09	5.7e-09	NEK2/MAD2L1/SPC25/BIRC5/CENPA/NDC80/ZWINT/CENPE/HJURP/KIF2C/ESCO2/CDCA8/NUF2/BUB1/SPAG5/BUB1B/CCNB1	17
	GO:0000778	condensed nuclear chromosome kinetochore	5/148	7/17280	8.92e-10	2.74e-08	1.84e-08	CENPA/NDC80/CENPE/BUB1B/CCNB1	5
	GO:0000780	condensed nuclear chromosome, centromeric region	6/148	14/17280	1.01e-09	2.77e-08	1.86e-08	CENPA/NDC80/CENPE/BUB1/BUB1B/CCNB1	6
	GO:0005813	centrosome	19/148	401/17280	1.58e-09	3.88e-08	2.61e-08	NEK2/MZT1/SASS6/CDC20/PLK4/CCNB2/BIRC5/KIF15/AURKA/MYCBP/DLGAP5/TOP2A/CCT8/KIF23/CDK1/POC1A/STIL/NCAPG/CCNB1	19
	GO:0005874	microtubule	17/148	361/17280	1.33e-08	2.98e-07	2e-07	NEK2/MAP7/HOOK1/KIF4A/KIF11/KIF18A/BIRC5/KIF15/AURKA/LRPPRC/CCT8/CENPE/KIF2C/KIF23/CDK1/SPAG5/PRC1	17
	GO:0072686	mitotic spindle	7/148	35/17280	1.61e-08	3.31e-07	2.22e-07	MAD2L1/AURKA/CENPE/ECT2/KIF23/CDK1/SPAG5	7
	GO:0000922	spindle pole	10/148	109/17280	3.23e-08	6.12e-07	4.11e-07	NEK2/CDC20/MAD2L1/KIF11/AURKA/DLGAP5/POC1A/SPAG5/PRC1/CCNB1	10
	GO:0030496	midbody	10/148	114/17280	4.98e-08	8.75e-07	5.88e-07	NEK2/KIF4A/BIRC5/AURKA/CENPE/ECT2/KIF23/CDK1/CDCA8/SPAG5	10
	GO:0005876	spindle microtubule	7/148	44/17280	8.62e-08	1.41e-06	9.49e-07	KIF4A/KIF11/KIF18A/BIRC5/AURKA/CDK1/PRC1	7
	GO:0000794	condensed nuclear chromosome	8/148	73/17280	2.01e-07	3.09e-06	2.08e-06	NEK2/LRPPRC/CENPA/NDC80/CENPE/BUB1/BUB1B/CCNB1	8
	GO:0005875	microtubule associated complex	10/148	134/17280	2.31e-07	3.34e-06	2.24e-06	MAP7/KIF4A/KIF11/KIF18A/BIRC5/KIF15/CENPE/KIF2C/KIF23/CDCA8	10
	GO:0005871	kinesin complex	7/148	52/17280	2.84e-07	3.88e-06	2.61e-06	KIF4A/KIF11/KIF18A/KIF15/CENPE/KIF2C/KIF23	7
	GO:0000228	nuclear chromosome	14/148	356/17280	2.34e-06	2.87e-05	1.93e-05	NEK2/EZH2/UCHL5/BIRC5/LRPPRC/TOP2A/CENPA/NDC80/CENPE/ESCO2/BUB1/ASF1B/BUB1B/CCNB1	14
	GO:0000940	condensed chromosome outer kinetochore	4/148	12/17280	2.42e-06	2.87e-05	1.93e-05	NDC80/CENPE/BUB1B/CCNB1	4
	GO:0031262	Ndc80 complex	3/148	4/17280	2.45e-06	2.87e-05	1.93e-05	SPC25/NDC80/NUF2	3
	GO:0005759	mitochondrial matrix	12/148	318/17280	1.92e-05	0.000214312	0.000143975	IARS2/FH/HSPA9/ATP5C1/MRPL12/LRPPRC/HSPE1/LRRC59/HSPD1/MRPL13/MRPL3/ATP5F1	12
	GO:0000942	condensed nuclear chromosome outer kinetochore	2/148	3/17280	0.000217362	0.00222797	0.00149675	NDC80/CCNB1	2
	GO:0097149	centralspindlin complex	2/148	3/17280	0.000217362	0.00222797	0.00149675	ECT2/KIF23	2
	GO:0000315	organellar large ribosomal subunit	3/148	15/17280	0.000259746	0.00245759	0.00165102	MRPL12/MRPL13/MRPL3	3
	GO:0005762	mitochondrial large ribosomal subunit	3/148	15/17280	0.000259746	0.00245759	0.00165102	MRPL12/MRPL13/MRPL3	3
	GO:0044450	microtubule organizing center part	6/148	112/17280	0.0004048	0.00366691	0.00246343	MZT1/SASS6/PLK4/BIRC5/TOP2A/POC1A	6
	GO:0044454	nuclear chromosome part	10/148	318/17280	0.000419764	0.00366691	0.00246343	EZH2/UCHL5/CENPA/NDC80/CENPE/ESCO2/BUB1/ASF1B/BUB1B/CCNB1	10
	GO:0032133	chromosome passenger complex	2/148	4/17280	0.000432278	0.00366691	0.00246343	BIRC5/CDCA8	2
	GO:0045120	pronucleus	3/148	18/17280	0.000457132	0.00374848	0.00251823	EZH2/AURKA/CCNA2	3
	GO:0005814	centriole	5/148	80/17280	0.000617982	0.00475074	0.00319155	SASS6/PLK4/BIRC5/TOP2A/POC1A	5
	GO:0071013	catalytic step 2 spliceosome	5/148	80/17280	0.000617982	0.00475074	0.00319155	HNRNPA2B1/SNRPD1/SNRPA1/SRSF1/SNRPG	5
	GO:0098536	deuterosome	2/148	5/17280	0.000716409	0.00529032	0.00355405	SASS6/PLK4	2
	GO:0005753	mitochondrial proton-transporting ATP synthase complex	3/148	21/17280	0.000731183	0.00529032	0.00355405	ATP5C1/ATP5G3/ATP5F1	3
	GO:0045259	proton-transporting ATP synthase complex	3/148	22/17280	0.00084134	0.00591342	0.00397265	ATP5C1/ATP5G3/ATP5F1	3
	GO:0000796	condensin complex	2/148	6/17280	0.00106857	0.00730191	0.00490543	NCAPH/NCAPG	2
	GO:0005681	spliceosomal complex	6/148	150/17280	0.00185607	0.0123404	0.00829027	HNRNPA2B1/SNRPD1/SNRPA1/SRSF1/SNRPG/SRSF2	6
	GO:0031616	spindle pole centrosome	2/148	8/17280	0.00197233	0.0127682	0.0085777	AURKA/DLGAP5	2
	GO:0000502	proteasome complex	4/148	66/17280	0.00246729	0.0151297	0.0101642	UCHL5/PSMA5/PSMD14/PSMC6	4
	GO:0019866	organelle inner membrane	10/148	403/17280	0.00250075	0.0151297	0.0101642	CYCS/UQCRH/ATP5C1/COX5A/LRPPRC/ABCD3/HSPD1/TIMM17A/ATP5G3/ATP5F1	10
	GO:0005687	U4 snRNP	2/148	9/17280	0.00252162	0.0151297	0.0101642	SNRPD1/SNRPG	2
	GO:0045171	intercellular bridge	3/148	34/17280	0.00303281	0.0177636	0.0119336	NEK2/KIF23/CDCA8	3
	GO:0034709	methylosome	2/148	10/17280	0.00313435	0.0179314	0.0120463	SNRPD1/SNRPG	2
	GO:0005782	peroxisomal matrix	3/148	35/17280	0.00329651	0.0180209	0.0121065	PEX7/ABCD3/IDH1	3
	GO:0031907	microbody lumen	3/148	35/17280	0.00329651	0.0180209	0.0121065	PEX7/ABCD3/IDH1	3
	GO:0045263	proton-transporting ATP synthase complex, coupling factor F(o)	2/148	11/17280	0.00380941	0.020372	0.013686	ATP5G3/ATP5F1	2
	GO:0005743	mitochondrial inner membrane	9/148	362/17280	0.00402642	0.0210744	0.0141578	CYCS/UQCRH/ATP5C1/COX5A/ABCD3/HSPD1/TIMM17A/ATP5G3/ATP5F1	9
	GO:0030532	small nuclear ribonucleoprotein complex	3/148	39/17280	0.0044897	0.0228212	0.0153313	SNRPD1/SNRPA1/SNRPG	3
	GO:0010369	chromocenter	2/148	12/17280	0.00454569	0.0228212	0.0153313	ESCO2/CDCA8	2
	GO:0009295	nucleoid	3/148	40/17280	0.0048236	0.0232668	0.0156307	HSPA9/LRPPRC/LRRC59	3
	GO:0042645	mitochondrial nucleoid	3/148	40/17280	0.0048236	0.0232668	0.0156307	HSPA9/LRPPRC/LRRC59	3
	GO:0005685	U1 snRNP	2/148	14/17280	0.00619762	0.0293195	0.0196969	SNRPD1/SNRPG	2
	GO:0035371	microtubule plus-end	2/148	15/17280	0.00711114	0.0330064	0.0221738	KIF2C/SPAG5	2
	GO:0016469	proton-transporting two-sector ATPase complex	3/148	47/17280	0.00757941	0.0345284	0.0231962	ATP5C1/ATP5G3/ATP5F1	3
	GO:0034719	SMN-Sm protein complex	2/148	16/17280	0.00808164	0.0361469	0.0242836	SNRPD1/SNRPG	2
	GO:0008541	proteasome regulatory particle, lid subcomplex	1/148	1/17280	0.00856481	0.0363266	0.0244043	PSMD14	1
	GO:0019035	viral integration complex	1/148	1/17280	0.00856481	0.0363266	0.0244043	TOP2A	1
	GO:0031021	interphase microtubule organizing center	1/148	1/17280	0.00856481	0.0363266	0.0244043	BIRC5	1
	GO:0044455	mitochondrial membrane part	5/148	153/17280	0.0102402	0.042547	0.0285831	UQCRH/ATP5C1/TIMM17A/ATP5G3/ATP5F1	5
	GO:0000313	organellar ribosome	3/148	53/17280	0.0105503	0.042547	0.0285831	MRPL12/MRPL13/MRPL3	3
	GO:0005761	mitochondrial ribosome	3/148	53/17280	0.0105503	0.042547	0.0285831	MRPL12/MRPL13/MRPL3	3
Molecular function	GO:0016887	ATPase activity	15/138	376/15711	1.1e-06	0.000382256	0.000296853	KIF4A/KIF11/ATP5C1/KIF18A/KIF15/TOP2A/CCT8/CENPE/KIF2C/ABCD3/RECQL4/KIF23/PSMC6/HSPD1/ATP5F1	15
	GO:0008017	microtubule binding	10/138	169/15711	2.4e-06	0.00041707	0.000323889	KIF4A/KIF11/KIF18A/BIRC5/KIF15/LRPPRC/CENPE/KIF2C/KIF23/PRC1	10
	GO:0003777	microtubule motor activity	7/138	77/15711	4.99e-06	0.000577072	0.000448143	KIF4A/KIF11/KIF18A/KIF15/CENPE/KIF2C/KIF23	7
	GO:0015631	tubulin binding	10/138	234/15711	4.15e-05	0.00359887	0.00279481	KIF4A/KIF11/KIF18A/BIRC5/KIF15/LRPPRC/CENPE/KIF2C/KIF23/PRC1	10
	GO:0003774	motor activity	7/138	130/15711	0.000149026	0.0103424	0.00803169	KIF4A/KIF11/KIF18A/KIF15/CENPE/KIF2C/KIF23	7
	GO:0008574	plus-end-directed microtubule motor activity	3/138	17/15711	0.000412002	0.0238275	0.018504	KIF4A/KIF11/KIF18A	3
	GO:0005048	signal sequence binding	3/138	22/15711	0.000903559	0.0447907	0.0347836	SRP54/PEX7/KPNA2	3
	GO:0003725	double-stranded RNA binding	4/138	52/15711	0.00111276	0.0482658	0.0374823	YRDC/ILF2/HSPD1/TFRC	4
Biological process	GO:0007067	mitotic nuclear division	33/140	366/16119	1.89e-24	3.32e-21	2.6e-21	NEK2/PBK/NCAPH/NCAPG2/CDC20/MAD2L1/KIF11/CCNB2/SPC25/CDC25A/KIF18A/BIRC5/KIF15/AURKA/DLGAP5/TTK/CDCA2/NDC80/CD2AP/ZWINT/CENPE/CDC25C/KIF2C/CCNA2/KIF23/CDK1/CDCA8/NUF2/BUB1/SPAG5/NCAPG/BUB1B/CCNB1	33
	GO:0044772	mitotic cell cycle phase transition	25/140	465/16119	2.32e-13	8.14e-11	6.38e-11	NEK2/CDC20/PLK4/MAD2L1/EZH2/CCNB2/CDC25A/BIRC5/PSMA5/AURKA/DLGAP5/TTK/TOP2A/ZWINT/RRM2/CENPE/CDC25C/CCNA2/PSMD14/MELK/PSMC6/CDK1/BUB1/BUB1B/CCNB1	25
	GO:0044770	cell cycle phase transition	25/140	476/16119	3.92e-13	1.14e-10	8.97e-11	NEK2/CDC20/PLK4/MAD2L1/EZH2/CCNB2/CDC25A/BIRC5/PSMA5/AURKA/DLGAP5/TTK/TOP2A/ZWINT/RRM2/CENPE/CDC25C/CCNA2/PSMD14/MELK/PSMC6/CDK1/BUB1/BUB1B/CCNB1	25
	GO:0007059	chromosome segregation	24/140	169/16119	1.33e-22	1.16e-19	9.11e-20	NEK2/NCAPH/MAD2L1/KIF11/SPC25/KIF18A/BIRC5/DLGAP5/TTK/TOP2A/NDC80/ZWINT/CENPE/HJURP/SRPK1/KIF2C/ECT2/ESCO2/CDCA8/NUF2/BUB1/SPAG5/NCAPG/CCNB1	24
	GO:0010564	regulation of cell cycle process	23/140	473/16119	1.82e-11	4.57e-09	3.58e-09	NEK2/CDC20/PLK4/MAD2L1/EZH2/BIRC5/PSMA5/AURKA/DLGAP5/TTK/TOP2A/ZWINT/CENPE/CDC25C/CCNA2/PSMD14/ECT2/KIF23/PSMC6/CDK1/BUB1/BUB1B/CCNB1	23
	GO:0007346	regulation of mitotic cell cycle	20/140	386/16119	1.41e-10	2.47e-08	1.94e-08	NEK2/CDC20/MAD2L1/EZH2/BIRC5/PSMA5/AURKA/DLGAP5/TTK/TOP2A/ZWINT/CENPE/CDC25C/CCNA2/PSMD14/PSMC6/CDK1/BUB1/BUB1B/CCNB1	20
	GO:0000226	microtubule cytoskeleton organization	19/140	333/16119	8.26e-11	1.81e-08	1.42e-08	NEK2/SASS6/MAP7/PLK4/KIAA0101/KIF11/SPC25/KIF18A/AURKA/TTK/CENPA/NDC80/KIF2C/ECT2/KIF23/CDK1/SPAG5/PRC1/CCNB1	19
	GO:0009161	ribonucleoside monophosphate metabolic process	18/140	493/16119	2.73e-07	1.54e-05	1.21e-05	UQCRH/KIF4A/KIF11/ATP5C1/KIF18A/KIF15/TOP2A/CCT8/CENPE/KIF2C/ABCD3/RECQL4/KIF23/PSMC6/HSPD1/ATP5G3/CMPK1/ATP5F1	18
	GO:0046034	ATP metabolic process	17/140	455/16119	4.36e-07	2.07e-05	1.62e-05	UQCRH/KIF4A/KIF11/ATP5C1/KIF18A/KIF15/TOP2A/CCT8/CENPE/KIF2C/ABCD3/RECQL4/KIF23/PSMC6/HSPD1/ATP5G3/ATP5F1	17
	GO:0009167	purine ribonucleoside monophosphate metabolic process	17/140	479/16119	8.9e-07	3.54e-05	2.78e-05	UQCRH/KIF4A/KIF11/ATP5C1/KIF18A/KIF15/TOP2A/CCT8/CENPE/KIF2C/ABCD3/RECQL4/KIF23/PSMC6/HSPD1/ATP5G3/ATP5F1	17
	GO:0009126	purine nucleoside monophosphate metabolic process	17/140	480/16119	9.16e-07	3.57e-05	2.79e-05	UQCRH/KIF4A/KIF11/ATP5C1/KIF18A/KIF15/TOP2A/CCT8/CENPE/KIF2C/ABCD3/RECQL4/KIF23/PSMC6/HSPD1/ATP5G3/ATP5F1	17
	GO:1901990	regulation of mitotic cell cycle phase transition	16/140	257/16119	8.02e-10	1.28e-07	1e-07	CDC20/MAD2L1/EZH2/PSMA5/DLGAP5/TTK/TOP2A/ZWINT/CENPE/CCNA2/PSMD14/PSMC6/CDK1/BUB1/BUB1B/CCNB1	16
	GO:1901987	regulation of cell cycle phase transition	16/140	266/16119	1.32e-09	1.93e-07	1.51e-07	CDC20/MAD2L1/EZH2/PSMA5/DLGAP5/TTK/TOP2A/ZWINT/CENPE/CCNA2/PSMD14/PSMC6/CDK1/BUB1/BUB1B/CCNB1	16
	GO:0000075	cell cycle checkpoint	15/140	247/16119	3.93e-09	4.59e-07	3.6e-07	CDC20/MAD2L1/BIRC5/PSMA5/AURKA/TTK/TOP2A/ZWINT/CCNA2/PSMD14/PSMC6/CDK1/BUB1/BUB1B/CCNB1	15
	GO:0010948	negative regulation of cell cycle process	15/140	257/16119	6.74e-09	6.21e-07	4.87e-07	CDC20/MAD2L1/EZH2/PSMA5/AURKA/TTK/TOP2A/ZWINT/CCNA2/PSMD14/PSMC6/CDK1/BUB1/BUB1B/CCNB1	15
	GO:0006200	ATP catabolic process	15/140	352/16119	4.2e-07	2.05e-05	1.6e-05	KIF4A/KIF11/ATP5C1/KIF18A/KIF15/TOP2A/CCT8/CENPE/KIF2C/ABCD3/RECQL4/KIF23/PSMC6/HSPD1/ATP5F1	15
	GO:0009158	ribonucleoside monophosphate catabolic process	15/140	356/16119	4.85e-07	2.18e-05	1.71e-05	KIF4A/KIF11/ATP5C1/KIF18A/KIF15/TOP2A/CCT8/CENPE/KIF2C/ABCD3/RECQL4/KIF23/PSMC6/HSPD1/ATP5F1	15
	GO:0009169	purine ribonucleoside monophosphate catabolic process	15/140	356/16119	4.85e-07	2.18e-05	1.71e-05	KIF4A/KIF11/ATP5C1/KIF18A/KIF15/TOP2A/CCT8/CENPE/KIF2C/ABCD3/RECQL4/KIF23/PSMC6/HSPD1/ATP5F1	15
	GO:0009128	purine nucleoside monophosphate catabolic process	15/140	357/16119	5.03e-07	2.2e-05	1.73e-05	KIF4A/KIF11/ATP5C1/KIF18A/KIF15/TOP2A/CCT8/CENPE/KIF2C/ABCD3/RECQL4/KIF23/PSMC6/HSPD1/ATP5F1	15
	GO:0009125	nucleoside monophosphate catabolic process	15/140	359/16119	5.4e-07	2.25e-05	1.76e-05	KIF4A/KIF11/ATP5C1/KIF18A/KIF15/TOP2A/CCT8/CENPE/KIF2C/ABCD3/RECQL4/KIF23/PSMC6/HSPD1/ATP5F1	15
	GO:1901991	negative regulation of mitotic cell cycle phase transition	14/140	199/16119	2.01e-09	2.71e-07	2.13e-07	CDC20/MAD2L1/EZH2/PSMA5/TTK/TOP2A/ZWINT/CCNA2/PSMD14/PSMC6/CDK1/BUB1/BUB1B/CCNB1	14
	GO:1901988	negative regulation of cell cycle phase transition	14/140	204/16119	2.78e-09	3.48e-07	2.72e-07	CDC20/MAD2L1/EZH2/PSMA5/TTK/TOP2A/ZWINT/CCNA2/PSMD14/PSMC6/CDK1/BUB1/BUB1B/CCNB1	14
	GO:0051302	regulation of cell division	14/140	240/16119	2.22e-08	1.86e-06	1.45e-06	NEK2/CDC20/MAD2L1/BIRC5/AURKA/DLGAP5/TTK/CENPE/CDC25C/ECT2/KIF23/BUB1/KDF1/BUB1B	14
	GO:0000819	sister chromatid segregation	13/140	68/16119	1.9e-14	1.11e-11	8.67e-12	NEK2/NCAPH/MAD2L1/KIF18A/DLGAP5/TOP2A/NDC80/ZWINT/CENPE/CDCA8/SPAG5/NCAPG/CCNB1	13
	GO:0007093	mitotic cell cycle checkpoint	13/140	176/16119	4.33e-09	4.74e-07	3.71e-07	CDC20/MAD2L1/PSMA5/TTK/TOP2A/ZWINT/CCNA2/PSMD14/PSMC6/CDK1/BUB1/BUB1B/CCNB1	13
	GO:0000070	mitotic sister chromatid segregation	12/140	60/16119	1.12e-13	4.9e-11	3.84e-11	NEK2/NCAPH/MAD2L1/KIF18A/DLGAP5/NDC80/ZWINT/CENPE/CDCA8/SPAG5/NCAPG/CCNB1	12
	GO:0007088	regulation of mitosis	11/140	118/16119	6.19e-09	6.02e-07	4.72e-07	NEK2/CDC20/MAD2L1/BIRC5/AURKA/DLGAP5/TTK/CENPE/CDC25C/BUB1/BUB1B	11
	GO:0051783	regulation of nuclear division	11/140	144/16119	4.99e-08	3.8e-06	2.98e-06	NEK2/CDC20/MAD2L1/BIRC5/AURKA/DLGAP5/TTK/CENPE/CDC25C/BUB1/BUB1B	11
	GO:0000086	G2/M transition of mitotic cell cycle	11/140	171/16119	2.89e-07	1.58e-05	1.24e-05	NEK2/PLK4/CCNB2/CDC25A/BIRC5/AURKA/CDC25C/CCNA2/MELK/CDK1/CCNB1	11
	GO:0044839	cell cycle G2/M phase transition	11/140	173/16119	3.24e-07	1.67e-05	1.31e-05	NEK2/PLK4/CCNB2/CDC25A/BIRC5/AURKA/CDC25C/CCNA2/MELK/CDK1/CCNB1	11
	GO:0071103	DNA conformation change	11/140	201/16119	1.44e-06	5.36e-05	4.2e-05	NCAPH/NCAPG2/TOP2A/CENPA/HJURP/SRPK1/RECQL4/CDK1/ASF1B/NCAPG/CCNB1	11
	GO:0010498	proteasomal protein catabolic process	11/140	284/16119	3.8e-05	0.000887661	0.000695452	CDC20/MAD2L1/UCHL5/PSMA5/AURKA/CD2AP/PSMD14/PSMC6/CDK1/BUB1B/CCNB1	11
	GO:0051640	organelle localization	11/140	286/16119	4.05e-05	0.000933747	0.000731558	AP1AR/KIF18A/BIRC5/AURKA/LRPPRC/DLGAP5/CENPA/NDC80/CENPE/CDCA8/CCNB1	11
	GO:0006511	ubiquitin-dependent protein catabolic process	11/140	453/16119	0.00200938	0.0270802	0.0212164	CDC20/MAD2L1/UCHL5/PSMA5/AURKA/CD2AP/PSMD14/PSMC6/CDK1/BUB1B/CCNB1	11
	GO:0019941	modification-dependent protein catabolic process	11/140	462/16119	0.00234117	0.0310737	0.0243451	CDC20/MAD2L1/UCHL5/PSMA5/AURKA/CD2AP/PSMD14/PSMC6/CDK1/BUB1B/CCNB1	11
	GO:0043632	modification-dependent macromolecule catabolic process	11/140	466/16119	0.00250227	0.0324739	0.0254422	CDC20/MAD2L1/UCHL5/PSMA5/AURKA/CD2AP/PSMD14/PSMC6/CDK1/BUB1B/CCNB1	11
	GO:0006520	cellular amino acid metabolic process	11/140	467/16119	0.00254392	0.0327717	0.0256755	IARS2/DDAH1/MTHFD2/ERO1L/GFPT1/GLRX2/PSMA5/PSMD14/PSMC6/ENOPH1/IDH1	11
	GO:0051603	proteolysis involved in cellular protein catabolic process	11/140	499/16119	0.00420399	0.0457478	0.0358418	CDC20/MAD2L1/UCHL5/PSMA5/AURKA/CD2AP/PSMD14/PSMC6/CDK1/BUB1B/CCNB1	11
	GO:0007051	spindle organization	10/140	89/16119	5.01e-09	5.16e-07	4.05e-07	NEK2/KIF11/SPC25/AURKA/TTK/NDC80/KIF23/SPAG5/PRC1/CCNB1	10
	GO:0006323	DNA packaging	10/140	145/16119	5.38e-07	2.25e-05	1.76e-05	NCAPH/NCAPG2/TOP2A/CENPA/HJURP/SRPK1/CDK1/ASF1B/NCAPG/CCNB1	10
	GO:0002478	antigen processing and presentation of exogenous peptide antigen	10/140	170/16119	2.3e-06	8.24e-05	6.45e-05	KIF4A/KIF11/KIF18A/PSMA5/KIF15/CENPE/KIF2C/PSMD14/KIF23/PSMC6	10
	GO:0019884	antigen processing and presentation of exogenous antigen	10/140	172/16119	2.56e-06	8.97e-05	7.03e-05	KIF4A/KIF11/KIF18A/PSMA5/KIF15/CENPE/KIF2C/PSMD14/KIF23/PSMC6	10
	GO:0048002	antigen processing and presentation of peptide antigen	10/140	188/16119	5.67e-06	0.000180609	0.000141501	KIF4A/KIF11/KIF18A/PSMA5/KIF15/CENPE/KIF2C/PSMD14/KIF23/PSMC6	10
	GO:0090068	positive regulation of cell cycle process	10/140	218/16119	2.07e-05	0.000584479	0.000457919	PLK4/MAD2L1/BIRC5/PSMA5/AURKA/DLGAP5/PSMD14/ECT2/KIF23/PSMC6	10
	GO:0051656	establishment of organelle localization	10/140	227/16119	2.93e-05	0.000732349	0.00057377	AP1AR/KIF18A/BIRC5/LRPPRC/DLGAP5/CENPA/NDC80/CENPE/CDCA8/CCNB1	10
	GO:0019882	antigen processing and presentation	10/140	230/16119	3.27e-05	0.000796331	0.000623898	KIF4A/KIF11/KIF18A/PSMA5/KIF15/CENPE/KIF2C/PSMD14/KIF23/PSMC6	10
	GO:0043161	proteasome-mediated ubiquitin-dependent protein catabolic process	10/140	265/16119	0.000107168	0.00223521	0.00175121	CDC20/MAD2L1/PSMA5/AURKA/CD2AP/PSMD14/PSMC6/CDK1/BUB1B/CCNB1	10
	GO:0006281	DNA repair	10/140	416/16119	0.00343685	0.0398994	0.0312598	KIAA0101/UBE2T/UCHL5/RAD51AP1/RECQL4/TRIP13/PSMD14/CDK1/ESCO2/PARPBP	10
	GO:0006397	mRNA processing	10/140	427/16119	0.0041296	0.0452191	0.0354276	HNRNPA2B1/CNOT11/SNRPD1/SNRPA1/SRSF1/SRPK1/SNRPG/CCNB1/ESRP1/SRSF2	10
	GO:0007052	mitotic spindle organization	9/140	44/16119	1.19e-10	2.31e-08	1.81e-08	NEK2/KIF11/SPC25/AURKA/TTK/NDC80/KIF23/PRC1/CCNB1	9
	GO:0031145	anaphase-promoting complex-dependent proteasomal ubiquitin-dependent protein catabolic process	9/140	83/16119	4.14e-08	3.3e-06	2.58e-06	CDC20/MAD2L1/PSMA5/AURKA/PSMD14/PSMC6/CDK1/BUB1B/CCNB1	9
	GO:0007018	microtubule-based movement	9/140	192/16119	4.58e-05	0.00101577	0.000795818	KIF4A/KIF11/KIF18A/KIF15/LRPPRC/DLGAP5/CENPE/KIF2C/KIF23	9
	GO:0006310	DNA recombination	9/140	229/16119	0.000176149	0.00342215	0.00268114	UCHL5/KPNA2/TOP2A/RAD51AP1/RECQL4/TRIP13/PSMD14/HSPD1/PARPBP	9
	GO:0006260	DNA replication	9/140	306/16119	0.00142187	0.020419	0.0159976	KIAA0101/CDC25A/DKC1/TOP2A/RRM2/CDC25C/RECQL4/CDK1/ESCO2	9
	GO:0015980	energy derivation by oxidation of organic compounds	9/140	340/16119	0.00290172	0.0353043	0.0276597	CYCS/UQCRH/FH/ATP5C1/GFPT1/COX5A/MTFR2/ATP5F1/IDH1	9
	GO:0031577	spindle checkpoint	8/140	53/16119	1.69e-08	1.48e-06	1.16e-06	CDC20/MAD2L1/BIRC5/AURKA/TTK/BUB1/BUB1B/CCNB1	8
	GO:0051439	regulation of ubiquitin-protein ligase activity involved in mitotic cell cycle	8/140	78/16119	3.72e-07	1.86e-05	1.46e-05	CDC20/MAD2L1/PSMA5/PSMD14/PSMC6/CDK1/BUB1B/CCNB1	8
	GO:0051438	regulation of ubiquitin-protein transferase activity	8/140	103/16119	3.15e-06	0.000108075	8.47e-05	CDC20/MAD2L1/PSMA5/PSMD14/PSMC6/CDK1/BUB1B/CCNB1	8
	GO:0051340	regulation of ligase activity	8/140	108/16119	4.49e-06	0.000145722	0.000114168	CDC20/MAD2L1/PSMA5/PSMD14/PSMC6/CDK1/BUB1B/CCNB1	8
	GO:0045333	cellular respiration	8/140	160/16119	7.8e-05	0.00164567	0.00128933	CYCS/UQCRH/FH/ATP5C1/COX5A/MTFR2/ATP5F1/IDH1	8
	GO:0031396	regulation of protein ubiquitination	8/140	211/16119	0.000514724	0.00892868	0.00699531	CDC20/MAD2L1/PSMA5/PSMD14/PSMC6/CDK1/BUB1B/CCNB1	8
	GO:1903320	regulation of protein modification by small protein conjugation or removal	8/140	227/16119	0.000830682	0.0129942	0.0101805	CDC20/MAD2L1/PSMA5/PSMD14/PSMC6/CDK1/BUB1B/CCNB1	8
	GO:0010639	negative regulation of organelle organization	8/140	232/16119	0.000956362	0.0146978	0.0115152	NEK2/CDC20/MAD2L1/AURKA/TTK/BUB1/BUB1B/CCNB1	8
	GO:0000082	G1/S transition of mitotic cell cycle	8/140	241/16119	0.00122075	0.0179727	0.014081	EZH2/CDC25A/PSMA5/RRM2/PSMD14/PSMC6/CDK1/CCNB1	8
	GO:0044843	cell cycle G1/S phase transition	8/140	243/16119	0.00128675	0.0187866	0.0147186	EZH2/CDC25A/PSMA5/RRM2/PSMD14/PSMC6/CDK1/CCNB1	8
	GO:0007091	metaphase/anaphase transition of mitotic cell cycle	7/140	45/16119	1.1e-07	7.74e-06	6.07e-06	CDC20/MAD2L1/DLGAP5/TTK/CENPE/BUB1/BUB1B	7
	GO:0044784	metaphase/anaphase transition of cell cycle	7/140	46/16119	1.29e-07	8.72e-06	6.83e-06	CDC20/MAD2L1/DLGAP5/TTK/CENPE/BUB1/BUB1B	7
	GO:0030071	regulation of mitotic metaphase/anaphase transition	7/140	51/16119	2.7e-07	1.54e-05	1.21e-05	CDC20/MAD2L1/DLGAP5/TTK/CENPE/BUB1/BUB1B	7
	GO:1902099	regulation of metaphase/anaphase transition of cell cycle	7/140	52/16119	3.1e-07	1.64e-05	1.29e-05	CDC20/MAD2L1/DLGAP5/TTK/CENPE/BUB1/BUB1B	7
	GO:0051297	centrosome organization	7/140	75/16119	3.89e-06	0.000131086	0.000102701	NEK2/SASS6/PLK4/KIAA0101/KIF11/AURKA/CDK1	7
	GO:0031023	microtubule organizing center organization	7/140	81/16119	6.53e-06	0.000204211	0.000159992	NEK2/SASS6/PLK4/KIAA0101/KIF11/AURKA/CDK1	7
	GO:0019886	antigen processing and presentation of exogenous peptide antigen via MHC class II	7/140	93/16119	1.63e-05	0.00048431	0.00037944	KIF4A/KIF11/KIF18A/KIF15/CENPE/KIF2C/KIF23	7
	GO:0002495	antigen processing and presentation of peptide antigen via MHC class II	7/140	96/16119	2.01e-05	0.00057675	0.000451864	KIF4A/KIF11/KIF18A/KIF15/CENPE/KIF2C/KIF23	7
	GO:0002504	antigen processing and presentation of peptide or polysaccharide antigen via MHC class II	7/140	97/16119	2.15e-05	0.000597554	0.000468163	KIF4A/KIF11/KIF18A/KIF15/CENPE/KIF2C/KIF23	7
	GO:0007126	meiotic nuclear division	7/140	174/16119	0.000815802	0.0128764	0.0100882	NEK2/NDC1/CDC20/CKS2/AURKA/TOP2A/TRIP13	7
	GO:0051321	meiotic cell cycle	7/140	182/16119	0.00106107	0.0161652	0.0126649	NEK2/NDC1/CDC20/CKS2/AURKA/TOP2A/TRIP13	7
	GO:0007281	germ cell development	7/140	195/16119	0.00157963	0.0221401	0.017346	MAP7/HOOK1/SLC26A6/AURKA/SRPK1/TRIP13/CCNB1	7
	GO:0000377	RNA splicing, via transesterification reactions with bulged adenosine as nucleophile	7/140	224/16119	0.00343882	0.0398994	0.0312598	HNRNPA2B1/SNRPD1/SNRPA1/SRSF1/SRPK1/SNRPG/SRSF2	7
	GO:0000398	mRNA splicing, via spliceosome	7/140	224/16119	0.00343882	0.0398994	0.0312598	HNRNPA2B1/SNRPD1/SNRPA1/SRSF1/SRPK1/SNRPG/SRSF2	7
	GO:0000375	RNA splicing, via transesterification reactions	7/140	229/16119	0.00388122	0.0438703	0.0343709	HNRNPA2B1/SNRPD1/SNRPA1/SRSF1/SRPK1/SNRPG/SRSF2	7
	GO:0051235	maintenance of location	7/140	230/16119	0.00397466	0.0446385	0.0349727	NEK2/ZC3H12A/ERO1L/NDC80/ECT2/SPAG5/CCNB1	7
	GO:0051303	establishment of chromosome localization	6/140	27/16119	9.82e-08	7.17e-06	5.62e-06	KIF18A/BIRC5/DLGAP5/CENPE/CDCA8/CCNB1	6
	GO:0050000	chromosome localization	6/140	29/16119	1.55e-07	1.01e-05	7.9e-06	KIF18A/BIRC5/DLGAP5/CENPE/CDCA8/CCNB1	6
	GO:0051983	regulation of chromosome segregation	6/140	30/16119	1.93e-07	1.21e-05	9.45e-06	NEK2/KIF2C/ECT2/BUB1/SPAG5/CCNB1	6
	GO:0030261	chromosome condensation	6/140	31/16119	2.37e-07	1.43e-05	1.12e-05	NCAPH/NCAPG2/TOP2A/CDK1/NCAPG/CCNB1	6
	GO:0071174	mitotic spindle checkpoint	6/140	44/16119	2.07e-06	7.57e-05	5.93e-05	CDC20/MAD2L1/TTK/BUB1/BUB1B/CCNB1	6
	GO:0007098	centrosome cycle	6/140	50/16119	4.47e-06	0.000145722	0.000114168	NEK2/SASS6/PLK4/KIF11/AURKA/CDK1	6
	GO:0051436	negative regulation of ubiquitin-protein ligase activity involved in mitotic cell cycle	6/140	67/16119	2.49e-05	0.000651052	0.000510077	CDC20/MAD2L1/PSMA5/PSMD14/PSMC6/BUB1B	6
	GO:0051437	positive regulation of ubiquitin-protein ligase activity involved in mitotic cell cycle	6/140	72/16119	3.76e-05	0.000887661	0.000695452	CDC20/PSMA5/PSMD14/PSMC6/CDK1/CCNB1	6
	GO:0051352	negative regulation of ligase activity	6/140	74/16119	4.4e-05	0.000987735	0.000773856	CDC20/MAD2L1/PSMA5/PSMD14/PSMC6/BUB1B	6
	GO:0051444	negative regulation of ubiquitin-protein transferase activity	6/140	74/16119	4.4e-05	0.000987735	0.000773856	CDC20/MAD2L1/PSMA5/PSMD14/PSMC6/BUB1B	6
	GO:0051443	positive regulation of ubiquitin-protein transferase activity	6/140	87/16119	0.000109305	0.00225297	0.00176512	CDC20/PSMA5/PSMD14/PSMC6/CDK1/CCNB1	6
	GO:0000079	regulation of cyclin-dependent protein serine/threonine kinase activity	6/140	88/16119	0.000116474	0.00237282	0.00185902	CKS2/CCNB2/CDC25A/CDC25C/CCNA2/CCNB1	6
	GO:0051351	positive regulation of ligase activity	6/140	92/16119	0.00014897	0.00299994	0.00235035	CDC20/PSMA5/PSMD14/PSMC6/CDK1/CCNB1	6
	GO:0006997	nucleus organization	6/140	95/16119	0.000177749	0.00342215	0.00268114	MAP7/NDC1/CCNB2/SRPK1/CDK1/CCNB1	6
	GO:0070507	regulation of microtubule cytoskeleton organization	6/140	98/16119	0.000210752	0.00401346	0.00314441	NEK2/PLK4/AURKA/ECT2/SPAG5/CCNB1	6
	GO:0044774	mitotic DNA integrity checkpoint	6/140	103/16119	0.00027632	0.00515013	0.00403495	PSMA5/TOP2A/CCNA2/PSMD14/PSMC6/CDK1	6
	GO:0031397	negative regulation of protein ubiquitination	6/140	112/16119	0.000433814	0.0077841	0.00609857	CDC20/MAD2L1/PSMA5/PSMD14/PSMC6/BUB1B	6
	GO:1903321	negative regulation of protein modification by small protein conjugation or removal	6/140	118/16119	0.000572693	0.0095558	0.00748664	CDC20/MAD2L1/PSMA5/PSMD14/PSMC6/BUB1B	6
	GO:0032886	regulation of microtubule-based process	6/140	122/16119	0.000682942	0.0110788	0.00867989	NEK2/PLK4/AURKA/ECT2/SPAG5/CCNB1	6
	GO:0031398	positive regulation of protein ubiquitination	6/140	146/16119	0.00172929	0.0236696	0.0185443	CDC20/PSMA5/PSMD14/PSMC6/CDK1/CCNB1	6
	GO:1903322	positive regulation of protein modification by small protein conjugation or removal	6/140	158/16119	0.00257337	0.0328915	0.0257693	CDC20/PSMA5/PSMD14/PSMC6/CDK1/CCNB1	6
	GO:0031570	DNA integrity checkpoint	6/140	160/16119	0.0027397	0.0340422	0.0266709	PSMA5/TOP2A/CCNA2/PSMD14/PSMC6/CDK1	6
	GO:0008608	attachment of spindle microtubules to kinetochore	5/140	21/16119	8.37e-07	3.41e-05	2.67e-05	NEK2/NDC80/ECT2/SPAG5/CCNB1	5
	GO:0034502	protein localization to chromosome	5/140	35/16119	1.21e-05	0.000365829	0.000286615	EZH2/CENPA/CDK1/ESCO2/BUB1B	5
	GO:0034453	microtubule anchoring	5/140	38/16119	1.83e-05	0.000535467	0.00041952	NEK2/NDC80/ECT2/SPAG5/CCNB1	5
	GO:0007094	mitotic spindle assembly checkpoint	5/140	40/16119	2.37e-05	0.000629309	0.000493042	CDC20/MAD2L1/TTK/BUB1/BUB1B	5
	GO:0045841	negative regulation of mitotic metaphase/anaphase transition	5/140	41/16119	2.68e-05	0.000680791	0.000533376	CDC20/MAD2L1/TTK/BUB1/BUB1B	5
	GO:0071173	spindle assembly checkpoint	5/140	41/16119	2.68e-05	0.000680791	0.000533376	CDC20/MAD2L1/TTK/BUB1/BUB1B	5
	GO:1902100	negative regulation of metaphase/anaphase transition of cell cycle	5/140	42/16119	3.02e-05	0.000745806	0.000584314	CDC20/MAD2L1/TTK/BUB1/BUB1B	5
	GO:0045839	negative regulation of mitosis	5/140	50/16119	7.12e-05	0.00155929	0.00122165	CDC20/MAD2L1/TTK/BUB1/BUB1B	5
	GO:0051784	negative regulation of nuclear division	5/140	60/16119	0.000171208	0.0033703	0.00264051	CDC20/MAD2L1/TTK/BUB1/BUB1B	5
	GO:0007127	meiosis I	5/140	79/16119	0.000619292	0.0102358	0.00801943	NDC1/CKS2/AURKA/TOP2A/TRIP13	5
	GO:0031124	mRNA 3'-end processing	5/140	94/16119	0.00135972	0.0196879	0.0154248	CNOT11/SRSF1/SNRPG/CCNB1/SRSF2	5
	GO:1903046	meiotic cell cycle process	5/140	96/16119	0.00149336	0.0212713	0.0166653	NDC1/CKS2/AURKA/TOP2A/TRIP13	5
	GO:0044773	mitotic DNA damage checkpoint	5/140	98/16119	0.00163643	0.022575	0.0176868	PSMA5/CCNA2/PSMD14/PSMC6/CDK1	5
	GO:1902600	hydrogen ion transmembrane transport	5/140	98/16119	0.00163643	0.022575	0.0176868	UQCRH/ATP5C1/COX5A/ATP5G3/ATP5F1	5
	GO:0022904	respiratory electron transport chain	5/140	105/16119	0.00221716	0.0296524	0.0232316	CYCS/UQCRH/ATP5C1/COX5A/ATP5F1	5
	GO:0022900	electron transport chain	5/140	107/16119	0.00240758	0.0314783	0.0246621	CYCS/UQCRH/ATP5C1/COX5A/ATP5F1	5
	GO:0032507	maintenance of protein location in cell	5/140	107/16119	0.00240758	0.0314783	0.0246621	NEK2/NDC80/ECT2/SPAG5/CCNB1	5
	GO:0031123	RNA 3'-end processing	5/140	109/16119	0.00260963	0.0328926	0.0257702	CNOT11/SRSF1/SNRPG/CCNB1/SRSF2	5
	GO:0051651	maintenance of location in cell	5/140	117/16119	0.00354218	0.0406715	0.0318647	NEK2/NDC80/ECT2/SPAG5/CCNB1	5
	GO:0045185	maintenance of protein location	5/140	121/16119	0.00408873	0.0450532	0.0352976	NEK2/NDC80/ECT2/SPAG5/CCNB1	5
	GO:0045787	positive regulation of cell cycle	5/140	121/16119	0.00408873	0.0450532	0.0352976	BIRC5/AURKA/DLGAP5/CDK1/CCNB1	5
	GO:0051988	regulation of attachment of spindle microtubules to kinetochore	4/140	10/16119	1.1e-06	4.19e-05	3.28e-05	NEK2/ECT2/SPAG5/CCNB1	4
	GO:0007080	mitotic metaphase plate congression	4/140	15/16119	6.91e-06	0.000212334	0.000166356	KIF18A/CENPE/CDCA8/CCNB1	4
	GO:0051310	metaphase plate congression	4/140	20/16119	2.37e-05	0.000629309	0.000493042	KIF18A/CENPE/CDCA8/CCNB1	4
	GO:0007019	microtubule depolymerization	4/140	32/16119	0.000162277	0.00323078	0.00253121	KIF18A/AURKA/KIF2C/CCNB1	4
	GO:0051225	spindle assembly	4/140	46/16119	0.000670302	0.0109754	0.00859885	NEK2/KIF11/AURKA/KIF23	4
	GO:0009060	aerobic respiration	4/140	47/16119	0.000727759	0.0116976	0.00916463	UQCRH/FH/MTFR2/IDH1	4
	GO:0009142	nucleoside triphosphate biosynthetic process	4/140	67/16119	0.00273587	0.0340422	0.0266709	ATP5C1/ATP5G3/CMPK1/ATP5F1	4
	GO:0050684	regulation of mRNA processing	4/140	69/16119	0.00304486	0.0367904	0.028824	HNRNPA2B1/SRSF1/SRPK1/CCNB1	4
	GO:0043484	regulation of RNA splicing	4/140	72/16119	0.00355179	0.0406715	0.0318647	HNRNPA2B1/SRSF1/SRPK1/ESRP1	4
	GO:0031109	microtubule polymerization or depolymerization	4/140	73/16119	0.00373275	0.0424661	0.0332707	KIF18A/AURKA/KIF2C/CCNB1	4
	GO:1903311	regulation of mRNA metabolic process	4/140	76/16119	0.00431295	0.0466438	0.0365438	HNRNPA2B1/SRSF1/SRPK1/CCNB1	4
	GO:0009156	ribonucleoside monophosphate biosynthetic process	4/140	77/16119	0.00451912	0.0478398	0.0374808	ATP5C1/ATP5G3/CMPK1/ATP5F1	4
	GO:0007100	mitotic centrosome separation	3/140	7/16119	2.19e-05	0.000598971	0.000469273	NEK2/KIF11/AURKA	3
	GO:0051299	centrosome separation	3/140	8/16119	3.48e-05	0.000834852	0.000654078	NEK2/KIF11/AURKA	3
	GO:0031503	protein complex localization	3/140	16/16119	0.000330558	0.00603269	0.00472641	MZT1/NDC1/BIRC5	3
	GO:0090307	spindle assembly involved in mitosis	3/140	16/16119	0.000330558	0.00603269	0.00472641	NEK2/KIF11/KIF23	3
	GO:0015985	energy coupled proton transport, down electrochemical gradient	3/140	19/16119	0.000561171	0.00945358	0.00740655	ATP5C1/ATP5G3/ATP5F1	3
	GO:0015986	ATP synthesis coupled proton transport	3/140	19/16119	0.000561171	0.00945358	0.00740655	ATP5C1/ATP5G3/ATP5F1	3
	GO:1902850	microtubule cytoskeleton organization involved in mitosis	3/140	19/16119	0.000561171	0.00945358	0.00740655	NEK2/KIF11/KIF23	3
	GO:0001556	oocyte maturation	3/140	22/16119	0.000875011	0.0135665	0.0106289	AURKA/TRIP13/CCNB1	3
	GO:0046605	regulation of centrosome cycle	3/140	24/16119	0.00113551	0.0168594	0.0132087	NEK2/PLK4/AURKA	3
	GO:0016572	histone phosphorylation	3/140	28/16119	0.00179188	0.0243362	0.0190666	AURKA/CDK1/CCNB1	3
	GO:0006336	DNA replication-independent nucleosome assembly	3/140	33/16119	0.00289132	0.0353043	0.0276597	CENPA/HJURP/ASF1B	3
	GO:0034724	DNA replication-independent nucleosome organization	3/140	33/16119	0.00289132	0.0353043	0.0276597	CENPA/HJURP/ASF1B	3
	GO:0034508	centromere complex assembly	3/140	35/16119	0.00342485	0.0398994	0.0312598	CENPA/CENPE/HJURP	3
	GO:0007077	mitotic nuclear envelope disassembly	3/140	37/16119	0.00401484	0.0448026	0.0351013	CCNB2/CDK1/CCNB1	3
	GO:0006754	ATP biosynthetic process	3/140	39/16119	0.004663	0.0478398	0.0374808	ATP5C1/ATP5G3/ATP5F1	3
	GO:0030397	membrane disassembly	3/140	39/16119	0.004663	0.0478398	0.0374808	CCNB2/CDK1/CCNB1	3
	GO:0045931	positive regulation of mitotic cell cycle	3/140	39/16119	0.004663	0.0478398	0.0374808	BIRC5/CDK1/CCNB1	3
	GO:0051081	nuclear envelope disassembly	3/140	39/16119	0.004663	0.0478398	0.0374808	CCNB2/CDK1/CCNB1	3
	GO:0000022	mitotic spindle elongation	2/140	2/16119	7.49e-05	0.00160035	0.00125382	KIF23/PRC1	2
	GO:0051231	spindle elongation	2/140	2/16119	7.49e-05	0.00160035	0.00125382	KIF23/PRC1	2
	GO:0007079	mitotic chromosome movement towards spindle pole	2/140	3/16119	0.000223423	0.00420901	0.00329761	DLGAP5/CENPE	2
	GO:0006041	glucosamine metabolic process	2/140	4/16119	0.000444298	0.0077841	0.00609857	GNPNAT1/GFPT1	2
	GO:0043146	spindle stabilization	2/140	4/16119	0.000444298	0.0077841	0.00609857	AURKA/CCNB1	2
	GO:0071459	protein localization to chromosome, centromeric region	2/140	4/16119	0.000444298	0.0077841	0.00609857	CENPA/BUB1B	2
	GO:0006048	UDP-N-acetylglucosamine biosynthetic process	2/140	5/16119	0.000736275	0.0117269	0.00918759	GNPNAT1/GFPT1	2
	GO:0007144	female meiosis I	2/140	6/16119	0.00109812	0.0164437	0.012883	AURKA/TRIP13	2
	GO:0051305	chromosome movement towards spindle pole	2/140	6/16119	0.00109812	0.0164437	0.012883	DLGAP5/CENPE	2
	GO:0046349	amino sugar biosynthetic process	2/140	7/16119	0.00152862	0.0215979	0.0169212	GNPNAT1/GFPT1	2
	GO:0009186	deoxyribonucleoside diphosphate metabolic process	2/140	9/16119	0.00259077	0.0328915	0.0257693	RRM2/CMPK1	2
	GO:0006047	UDP-N-acetylglucosamine metabolic process	2/140	10/16119	0.00322006	0.0383778	0.0300677	GNPNAT1/GFPT1	2
	GO:0034501	protein localization to kinetochore	2/140	10/16119	0.00322006	0.0383778	0.0300677	CDK1/BUB1B	2
	GO:0009263	deoxyribonucleotide biosynthetic process	2/140	12/16119	0.0046693	0.0478398	0.0374808	RRM2/CMPK1	2
	GO:0034629	cellular protein complex localization	2/140	12/16119	0.0046693	0.0478398	0.0374808	MZT1/NDC1	2
	GO:0051382	kinetochore assembly	2/140	12/16119	0.0046693	0.0478398	0.0374808	CENPA/CENPE	2
	GO:0090224	regulation of spindle organization	2/140	12/16119	0.0046693	0.0478398	0.0374808	AURKA/CCNB1	2
