# Supplementary material for: A six‐microRNA signature to predict outcomes of patients with gastric cancer
Source: FEBS Open Bio. 2019 Jan 31;9(3):538–47. doi: 10.1002/2211-5463.12593 (PMC6396146; doi:10.1002/2211-5463.12593)
Supplement: Supplementary file 6 — Table S6. KEGG pathwy enrichment analysis of the co‐expressed mRNA. [file FEB4-9-538-s006.xlsx]

## Sheet: greenkegg
Table S6. KEGG pathwy enrichment analysis of the co-expressed mRNAs
ID	Description	GeneRatio	BgRatio	pvalue	p.adjust	qvalue	geneID	Count
hsa04110	Cell cycle	11/69	124/7431	1.43772e-08	1.52398e-06	1.31665e-06	991/4085/9133/993/7272/995/890/983/699/701/891	11
hsa04914	Progesterone-mediated oocyte maturation	9/69	99/7431	2.6799e-07	1.42035e-05	1.22711e-05	4085/9133/993/6790/995/890/983/699/891	9
hsa04114	Oocyte meiosis	8/69	124/7431	1.70987e-05	0.000604153	0.00052196	991/4085/9133/6790/995/983/699/891	8
hsa04115	p53 signaling pathway	5/69	72/7431	0.000515309	0.0136557	0.0117979	54205/9133/6241/983/891	5
hsa05012	Parkinson's disease	6/69	142/7431	0.0019537	0.0414184	0.0357835	54205/7388/509/9377/518/515	6
